# Supplementary material for: SHOX2 DNA Methylation is a Biomarker for the diagnosis of lung cancer based on bronchial aspirates
Source: BMC Cancer. 2010 Nov 3;10:600. doi: 10.1186/1471-2407-10-600 (PMC2988753; doi:10.1186/1471-2407-10-600)
Supplement: Additional file 1 — Patient information and SHOX2 DNA methylation data. This excel spreadsheet (.xls) contains the relevant clinical information (i.e. age, gender, smoking habits, diagnosis, sample type) and the measured SHOX2 methylation values for each patient. [file 1471-2407-10-600-S1.XLS]

## Sheet: Tabelle1
Sample Number	Material	Case/ Control	Sample Quality Control	SHOX2 Methylation [∆∆CT]	SHOX2 Methylation [%]	SHOX2 Test Result	Age	Gender	Smoker	Pack Years	Stage	Histology	Cytology	Diagnosis	Disease Group
1	Fresh Frozen	Case	passed	-4.27	0.0518325	positive	79	unkown	Smoker	50	unkown	NSCLCadeno	negative	NSCLCadeno	Lung cancer
2	Fresh Frozen	Control	passed	-4.8	0.0358968	negative	58	unkown	Smoker	10	NA	benign	unkown	Scleroderma	Scleroderma
3	Fresh Frozen	Case	passed	-6.13	0.0142786	negative	74	unkown	Former Smoker	40	IV	NSCLCsquamous	unkown	NSCLCsquamous	Lung cancer
4	Fresh Frozen	Control	passed	-9.34	0.00154305	negative	54	unkown	Non Smoker	NA	NA	benign	unkown	Fibrosis	obstructive lung disease
5	Fresh Frozen	Case	passed	4.29	19.5622	positive	49	unkown	Smoker	60	IV	SCLC	unkown	SCLC	Lung cancer
6	Fresh Frozen	Control	passed	-6.2	0.0136024	negative	67	unkown	Smoker	25	NA	benign	unkown	unkown	unkown
7	Fresh Frozen	Case	passed	-10.43	0.000724865	negative	44	unkown	Non Smoker	NA	unknown	unknown	unkown	Lung Cancer	Lung Cancer
8	Fresh Frozen	Case	passed	-6.09	0.01468	negative	71	unkown	Former Smoker	30	IIIB-IV	NSCLCadeno	negative	NSCLCadeno	Lung cancer
9	Fresh Frozen	Case	passed	-3.3	0.101532	positive	88	unkown	Non Smoker	NA	IIIA	NSCLC NOS	unkown	NSCLC	Lung cancer
10	Fresh Frozen	Case	passed	-2.71	0.15283	positive	78	unkown	Former Smoker	30	IV	NSCLCadeno	suspicious	NSCLCadeno	Lung cancer
11	Fresh Frozen	Case	passed	4.57	23.7524	positive	70	unkown	Smoker	65	IV	SCLC	suspicious	SCLC	Lung cancer
12	Fresh Frozen	Case	passed	0.12	1.08673	positive	66	unkown	Smoker	40	unkown	NSCLCsquamous	negative	NSCLCsquamous	Lung cancer
13	Fresh Frozen	Control	passed	-7.55	0.00533609	negative	68	unkown	Smoker	35	NA	benign	unkown	Stenosis	Stenosis
14	Fresh Frozen	Control	passed	-8.78	0.00227487	negative	67	unkown	Former Smoker	40	NA	benign	unkown	Fibrosis	obstructive lung disease
15	Fresh Frozen	Control	passed	-7.65	0.00497875	negative	40	unkown	Non Smoker	NA	NA	benign	unkown	Sarcoidosis	Sarcoidosis
16	Fresh Frozen	Control	passed	-7.86	0.00430432	negative	69	unkown	Former Smoker	20	NA	benign	unkown	Stenosis	Stenosis
17	Fresh Frozen	Control	passed	-9.22	0.00167689	negative	56	unkown	Non Smoker	NA	NA	benign	unkown	Sarcoidosis	Sarcoidosis
18	Fresh Frozen	Control	passed	-2.36	0.194791	positive	55	unkown	Former Smoker	80	NA	benign	unkown	Sarcoidosis	Sarcoidosis
19	Fresh Frozen	Control	passed	-7.33	0.00621513	negative	71	unkown	Non Smoker	NA	NA	benign	unkown	Scleroderma	Scleroderma
20	Fresh Frozen	Control	passed	-10.75	0.000580668	negative	73	unkown	Non Smoker	NA	NA	benign	unkown	Bronchitis	obstructive lung disease
21	Fresh Frozen	Control	passed	-5.92	0.0165159	negative	72	unkown	Former Smoker	unkown	NA	benign	unkown	Stenosis	Stenosis
22	Fresh Frozen	Case	passed	-5.91	0.0166308	negative	76	unkown	Smoker	20	IA	NSCLCsquamous	negative	NSCLCsquamous	Lung cancer
23	Fresh Frozen	Case	passed	2.61	6.10504	positive	70	unkown	Former Smoker	30	IB	NSCLCsquamous	negative	NSCLCsquamous	Lung cancer
24	Fresh Frozen	Case	passed	-2.49	0.178006	positive	68	unkown	Former Smoker	40	IV	SCLC	negative	SCLC	Lung cancer
25	Fresh Frozen	Control	passed	-4.06	0.059954	positive	63	unkown	Smoker	60	NA	benign	unkown	Bronchitis	obstructive lung disease
26	Fresh Frozen	Control	passed	-5.78	0.018199	negative	49	unkown	Smoker	20	NA	benign	unkown	Bronchitis	obstructive lung disease
27	Fresh Frozen	Case	passed	-0.77	0.586417	positive	83	unkown	Former Smoker	30	IV	SCLC	suspicious	SCLC	Lung cancer
28	Fresh Frozen	Case	passed	2.63	6.19026	positive	68	unkown	Smoker	30	IV	SCLC	positive	SCLC	Lung cancer
29	Fresh Frozen	Case	passed	2.63	6.19026	positive	62	unkown	Smoker	80	unkown	NSCLCsquamous	positive	NSCLCsquamous	Lung cancer
30	Fresh Frozen	Case	passed	2.98	7.88986	positive	58	unkown	Smoker	40	IV	SCLC	negative	SCLC	Lung cancer
31	Fresh Frozen	Control	passed	-6.8	0.00897421	negative	65	unkown	Non Smoker	NA	NA	benign	unkown	Sarcoidosis	Sarcoidosis
32	Fresh Frozen	Case	passed	-4.09	0.0587202	positive	41	unkown	Smoker	30	IB	NSCLCadeno	negative	NSCLCadeno	Lung cancer
33	Fresh Frozen	Case	passed	2.76	6.77396	positive	57	unkown	Former Smoker	35	IIIB	SCLC	negative	SCLC	Lung cancer
34	Fresh Frozen	Case	passed	3.17	9.00047	positive	65	unkown	Non Smoker	NA	IB	NSCLCsquamous	negative	NSCLCsquamous	Lung cancer
35	Fresh Frozen	Case	passed	2.09	4.25748	positive	65	unkown	Smoker	50	IIIB	NSCLCsquamous	positive	NSCLCsquamous	Lung cancer
36	Fresh Frozen	Case	passed	2.35	5.09824	positive	65	unkown	Smoker	40	IV	SCLC	negative	SCLC	Lung cancer
37	Fresh Frozen	Case	passed	1.91	3.75809	positive	69	unkown	Smoker	150	IIIB	SCLC	suspicious	SCLC	Lung cancer
38	Fresh Frozen	Case	passed	-12.9	0.000130832	negative	65	unkown	Former Smoker	20	IA	NSCLCadeno	negative	NSCLCadeno	Lung cancer
39	Fresh Frozen	Case	passed	2.19	4.56305	positive	66	unkown	Smoker	40	IIIB-IV	SCLC	negative	SCLC	Lung cancer
40	Fresh Frozen	Case	passed	-2.11	0.231647	positive	70	unkown	Smoker	35	IIA	NSCLCsquamous	negative	NSCLCsquamous	Lung cancer
41	Fresh Frozen	Case	passed	-1.51	0.351111	positive	66	female	unkown	unkown	IIIB	SCLC	unkown	SCLC	Lung cancer
42	Fresh Frozen	Case	passed	1.53	2.88786	positive	52	female	unkown	unkown	IIIB	NSCLCadeno	unkown	NSCLCadeno	Lung cancer
43	Fresh Frozen	Case	passed	1.97	3.91768	positive	67	male	Smoker	40	IIIB	NSCLCsquamous	unkown	NSCLCsquamous	Lung cancer
44	Fresh Frozen	Control	passed	-19.61	1.24969e-06	negative	unkown	unkown	unkown	unkown	NA	benign	unkown	Fibrosis	obstructive lung disease
45	Fresh Frozen	Control	passed	-2.81	0.142595	positive	unkown	unkown	unkown	unkown	NA	benign	unkown	Sarcoidosis	Sarcoidosis
46	Fresh Frozen	Case	passed	-2.56	0.169576	positive	59	unkown	unkown	unkown	IV	SCLC	unkown	SCLC	Lung cancer
47	Fresh Frozen	Control	passed	-11.22	0.000419221	negative	73	male	unkown	unkown	NA	benign	unkown	unkown	unkown
48	Fresh Frozen	Control	passed	-5.62	0.0203335	negative	unkown	unkown	unkown	unkown	NA	benign	unkown	Granuloma	other
49	Fresh Frozen	Control	passed	-10.75	0.000580668	negative	unkown	unkown	unkown	unkown	NA	benign	unkown	Bronchiectasis	obstructive lung disease
50	Fresh Frozen	Control	passed	-13.4	9.2512e-05	negative	47	female	unkown	unkown	NA	benign	unkown	unkown	unkown
51	Fresh Frozen	Control	passed	-7.31	0.00630189	negative	68	male	Smoker	15	NA	benign	unkown	Chondrom	other
52	Fresh Frozen	Control	passed	-8.27	0.00323953	negative	44	male	Smoker	25	NA	benign	unkown	unkown	unkown
53	Fresh Frozen	Case	passed	-5.26	0.0260965	negative	53	female	Smoker	40	IB	NSCLCadeno	unkown	NSCLCadeno	Lung cancer
54	Fresh Frozen	Case	passed	0.16	1.11729	positive	65	male	unkown	unkown	IV	SCLC	unkown	SCLC	Lung cancer
55	Fresh Frozen	Case	passed	-1.89	0.269807	positive	49	female	Smoker	33	IIIB	SCLC	unkown	SCLC	Lung cancer
56	Fresh Frozen	Control	passed	-20.53	6.60472e-07	negative	unkown	unkown	unkown	unkown	NA	benign	unkown	Pneumonia	Infectious disease
57	Fresh Frozen	Case	passed	-12.35	0.000191549	negative	69	male	unkown	unkown	IIIA	NSCLCadeno	unkown	NSCLCadeno	Lung cancer
58	Fresh Frozen	Control	passed	-6.49	0.0111254	negative	unkown	unkown	unkown	unkown	NA	benign	unkown	Pneumonia	Infectious disease
59	Fresh Frozen	Control	passed	-6.74	0.0093553	negative	82	male	unkown	unkown	NA	benign	unkown	unkown	unkown
60	Fresh Frozen	Control	passed	-3.62	0.0813339	positive	56	male	unkown	unkown	NA	benign	unkown	Bronchitis	obstructive lung disease
61	Fresh Frozen	Control	passed	-4.86	0.0344345	negative	58	male	unkown	unkown	NA	benign	unkown	Bronchitis	obstructive lung disease
62	Fresh Frozen	Control	passed	-8.08	0.00369554	negative	41	male	unkown	unkown	NA	benign	unkown	Neuroma	other
63	Fresh Frozen	Control	passed	-8.9	0.00209331	negative	unkown	unkown	unkown	unkown	NA	benign	unkown	Bronchitis	obstructive lung disease
64	Fresh Frozen	Case	passed	-2.68	0.156041	positive	80	male	Smoker	65	IIIA	NSCLCsquamous	unkown	NSCLCsquamous	Lung cancer
65	Fresh Frozen	Control	passed	-4.8	0.0358968	negative	69	female	Smoker	30	NA	benign	unkown	unkown	unkown
66	Fresh Frozen	Control	passed	-4.58	0.0418102	negative	unkown	female	Smoker	25	NA	benign	unkown	Alveolitis	other
67	Fresh Frozen	Case	passed	-0.63	0.646176	positive	68	male	Smoker	40	IIB	NSCLCadeno	unkown	NSCLCadeno	Lung cancer
68	Fresh Frozen	Control	passed	-4.58	0.0418102	negative	unkown	unkown	unkown	unkown	NA	benign	unkown	Pneumonia	Infectious disease
69	Fresh Frozen	Control	passed	-8.26	0.00326206	negative	60	male	Smoker	40	NA	benign	unkown	unkown	unkown
70	Fresh Frozen	Control	passed	-13.31	9.8467e-05	negative	28	female	unkown	unkown	NA	benign	unkown	Lupus	other
71	Fresh Frozen	Case	passed	5.44	43.4113	positive	43	male	Smoker	20	IV	SCLC	unkown	SCLC	Lung cancer
72	Fresh Frozen	Control	passed	-11.9	0.000261663	negative	82	male	unkown	unkown	NA	benign	unkown	unkown	unkown
73	Fresh Frozen	Control	passed	-11.71	0.000298496	negative	72	male	Smoker	30	NA	benign	unkown	unkown	unkown
74	Fresh Frozen	Control	passed	-7.12	0.00718897	negative	67	male	Non Smoker	NA	NA	benign	unkown	unkown	unkown
75	Fresh Frozen	Control	passed	-6.2	0.0136024	negative	70	female	Non Smoker	NA	NA	benign	unkown	unkown	unkown
76	Fresh Frozen	Control	passed	-20.47	6.88519e-07	negative	26	male	Non Smoker	NA	NA	benign	unkown	unkown	unkown
77	Fresh Frozen	Control	passed	-6.15	0.014082	negative	67	male	Smoker	15	NA	benign	unkown	unkown	unkown
78	Fresh Frozen	Control	passed	-19.34	1.50688e-06	negative	29	male	Non Smoker	NA	NA	benign	unkown	unkown	unkown
79	Fresh Frozen	Control	passed	-8.9	0.00209331	negative	61	female	Non Smoker	NA	NA	benign	unkown	unkown	unkown
80	Fresh Frozen	Control	passed	-4.58	0.0418102	negative	67	female	Former Smoker	20	NA	benign	unkown	unkown	unkown
81	Fresh Frozen	Control	passed	-15.83	1.7167e-05	negative	47	male	Smoker	20	NA	benign	unkown	unkown	unkown
82	Fresh Frozen	Control	passed	-5.47	0.0225614	negative	65	male	Non Smoker	NA	NA	benign	unkown	unkown	unkown
83	Fresh Frozen	Case	passed	-1.07	0.476319	positive	67	female	unkown	unkown	IV	SCLC	unkown	SCLC	Lung cancer
84	Fresh Frozen	Case	passed	-2.56	0.169576	positive	59	unkown	Smoker	50	IA	NSCLCsquamous	unkown	NSCLCsquamous	Lung cancer
85	Fresh Frozen	Case	passed	-0.12	0.920188	positive	70	unkown	Smoker	40	IV	NSCLCsquamous	unkown	NSCLCsquamous	Lung cancer
86	Fresh Frozen	Case	passed	-2.79	0.144586	positive	64	unkown	Former Smoker	20	IIA	SCLC	unkown	SCLC	Lung cancer
87	Fresh Frozen	Case	passed	0.25	1.18921	positive	59	male	unkown	unkown	IV	NSCLCsquamous	negative	NSCLCsquamous	Lung cancer
88	Fresh Frozen	Control	failed	NA	NA	NA	71	female	unkown	unkown	NA	benign	unkown	Stenosis	Stenosis
89	Fresh Frozen	Case	passed	-14.35	4.78872e-05	negative	66	female	unkown	unkown	IA	NSCLCadeno	negative	NSCLCadeno	Lung cancer
90	Fresh Frozen	Case	passed	0.32	1.24833	positive	76	male	unkown	unkown	IIIB	NSCLC NOS	negative	NSCLC	Lung cancer
91	Fresh Frozen	Control	passed	-13.23	0.000104081	negative	39	male	Former Smoker	5	NA	benign	negative	Fibrosis	obstructive lung disease
92	Fresh Frozen	Case	passed	1.71	3.27161	positive	69	male	unkown	unkown	IIIB	NSCLCsquamous	negative	NSCLCsquamous	Lung cancer
93	Fresh Frozen	Control	passed	-10.49	0.000695337	negative	41	female	Non Smoker	NA	NA	benign	negative	Sarcoidosis	Sarcoidosis
94	Fresh Frozen	Control	passed	-3.84	0.0698304	positive	70	male	Non Smoker	NA	NA	benign	negative	Stenosis	Stenosis
95	Fresh Frozen	Case	passed	-16.51	1.07151e-05	negative	42	female	unkown	unkown	unknown	NSCLCsquamous	unkown	NSCLCsquamous	Lung cancer
96	Fresh Frozen	Case	passed	-10.33	0.000776891	negative	66	male	unkown	unkown	IIIB	NSCLCsquamous	negative	NSCLCsquamous	Lung cancer
97	Fresh Frozen	Case	failed	NA	NA	NA	67	female	unkown	unkown	IA	NSCLCsquamous	unkown	NSCLCsquamous	Lung cancer
98	Fresh Frozen	Case	passed	-2.98	0.126745	positive	65	male	unkown	unkown	IV	SCLC	negative	SCLC	Lung cancer
99	Fresh Frozen	Control	passed	-21.43	3.53938e-07	negative	39	male	Non Smoker	NA	NA	benign	unkown	unkown	unkown
100	Fresh Frozen	Control	passed	-3.67	0.0785633	positive	56	female	Non Smoker	NA	NA	benign	unkown	unkown	unkown
101	Fresh Frozen	Case	passed	0.73	1.65864	positive	67	male	unkown	unkown	IV	NSCLCsquamous	negative	NSCLCsquamous	Lung cancer
102	Fresh Frozen	Case	passed	-6.21	0.0135084	negative	37	female	unkown	unkown	IIIA	NSCLCadeno	negative	NSCLCadeno	Lung cancer
103	Fresh Frozen	Control	passed	-7.35	0.00612956	negative	39	female	unkown	unkown	NA	benign	negative	Scleroderma	Scleroderma
104	Fresh Frozen	Case	passed	4.67	25.4572	positive	85	male	unkown	unkown	IV	NSCLCadeno	negative	NSCLCadeno	Lung cancer
105	Fresh Frozen	Control	passed	-15.29	2.49604e-05	negative	43	male	Smoker	25	NA	benign	negative	Sarcoidosis	Sarcoidosis
106	Fresh Frozen	Case	passed	-15.35	2.39436e-05	negative	49	male	unkown	unkown	IV	NSCLCsquamous	negative	NSCLCsquamous	Lung cancer
107	Fresh Frozen	Control	passed	-9.94	0.00101803	negative	34	female	Non Smoker	NA	NA	benign	negative	Sarcoidosis	Sarcoidosis
108	Fresh Frozen	Case	passed	-14.62	3.97138e-05	negative	64	female	unkown	unkown	IV	NSCLC NOS	negative	NSCLC	Lung cancer
109	Fresh Frozen	Case	passed	-4.62	0.0406669	negative	66	male	unkown	unkown	IV	SCLC	negative	SCLC	Lung cancer
110	Fresh Frozen	Case	passed	-18.76	2.25256e-06	negative	60	male	Smoker	40	IV	NSCLCadeno	negative	NSCLCadeno	Lung cancer
111	Fresh Frozen	Control	passed	-13.39	9.31555e-05	negative	50	male	Former Smoker	10	NA	benign	negative	Sarcoidosis	Sarcoidosis
112	Fresh Frozen	Case	passed	-9.98	0.000990195	negative	70	male	unkown	unkown	IIIB	NSCLCadeno	negative	NSCLCadeno	Lung cancer
113	Fresh Frozen	Case	passed	0.81	1.75321	positive	63	male	Former Smoker	80	IV	SCLC	negative	SCLC	Lung cancer
114	Fresh Frozen	Control	passed	-6.63	0.0100965	negative	58	male	Former Smoker	20	NA	benign	negative	unkown	unkown
115	Fresh Frozen	Control	passed	-17.62	4.96423e-06	negative	40	female	Former Smoker	20	NA	benign	unkown	unkown	unkown
116	Fresh Frozen	Case	passed	4.96	31.125	positive	77	female	unkown	unkown	IV	SCLC	negative	SCLC	Lung cancer
117	Fresh Frozen	Control	passed	-15.38	2.34509e-05	negative	69	male	Smoker	20	NA	benign	negative	Stenosis	Stenosis
118	Fresh Frozen	Control	passed	-20.34	7.53442e-07	negative	80	female	Non Smoker	NA	NA	benign	unkown	Stenosis	Stenosis
119	Fresh Frozen	Case	passed	3.57	11.8762	positive	67	male	unkown	unkown	IIIB	NSCLCsquamous	negative	NSCLCsquamous	Lung cancer
120	Fresh Frozen	Case	passed	-9.48	0.00140035	negative	59	female	unkown	unkown	IV	NSCLCadeno	negative	NSCLCadeno	Lung cancer
121	Fresh Frozen	Case	passed	-0.74	0.598739	positive	60	male	unkown	unkown	IIIB	NSCLC NOS	negative	NSCLC	Lung cancer
122	Fresh Frozen	Case	passed	-5.78	0.018199	negative	78	male	unkown	unkown	IV	NSCLC NOS	negative	NSCLC	Lung cancer
123	Fresh Frozen	Control	passed	-18.53	2.64189e-06	negative	67	male	Non Smoker	NA	NA	benign	unkown	LTX	other
124	Fresh Frozen	Control	passed	-9.56	0.00132481	negative	56	female	Non Smoker	NA	NA	benign	negative	Scleroderma	Scleroderma
125	Fresh Frozen	Case	passed	-1.38	0.384219	positive	54	female	unkown	unkown	IV	NSCLCadeno	negative	NSCLCadeno	Lung cancer
126	Fresh Frozen	Case	passed	0.07	1.04972	positive	70	male	unkown	unkown	IIIB	NSCLC NOS	negative	NSCLC	Lung cancer
127	Fresh Frozen	Case	passed	3.98	15.7797	positive	58	male	Smoker	25	IV	NSCLCadeno	negative	NSCLCadeno	Lung cancer
128	Fresh Frozen	Control	passed	-12.34	0.000192881	negative	54	male	Non Smoker	NA	NA	benign	negative	Fibrosis	obstructive lung disease
129	Fresh Frozen	Control	passed	-13.62	7.94276e-05	negative	48	female	Non Smoker	NA	NA	benign	negative	Sarcoidosis	Sarcoidosis
130	Fresh Frozen	Case	passed	-2.56	0.169576	positive	44	female	unkown	unkown	IV	NSCLCadeno	negative	NSCLCadeno	Lung cancer
131	Fresh Frozen	Case	passed	-7.98	0.00396078	negative	65	male	Non Smoker	NA	unkown	NSCLCadeno	negative	NSCLCadeno	Lung cancer
132	Fresh Frozen	Control	passed	-17.93	4.00435e-06	negative	43	male	Non Smoker	NA	NA	benign	negative	Fibrosis	obstructive lung disease
133	Fresh Frozen	Control	passed	-8.64	0.00250669	negative	59	female	Non Smoker	NA	NA	benign	negative	Sarcoidosis	Sarcoidosis
134	Fresh Frozen	Control	failed	NA	NA	NA	25	male	Smoker	5	NA	benign	negative	unkown	unkown
135	Fresh Frozen	Control	passed	-15.51	2.14301e-05	negative	65	male	Former Smoker	40	NA	benign	negative	Stenosis	Stenosis
136	Fresh Frozen	Case	passed	-5.14	0.02836	negative	68	male	unkown	unkown	IV	NSCLC NOS	negative	NSCLC	Lung cancer
137	Fresh Frozen	Control	passed	-13.97	6.23176e-05	negative	76	male	Non Smoker	NA	NA	benign	negative	Sarcoidosis	Sarcoidosis
138	Fresh Frozen	Case	passed	-6.66	0.00988872	negative	67	male	unkown	unkown	IIA	NSCLCadeno	negative	NSCLCadeno	Lung cancer
139	Fresh Frozen	Control	passed	-18.63	2.46497e-06	negative	53	male	Former Smoker	30	NA	benign	negative	Sarcoidosis	Sarcoidosis
140	Fresh Frozen	Control	passed	-18.27	3.1636e-06	negative	55	male	Smoker	40	NA	benign	negative	Sarcoidosis	Sarcoidosis
141	Fresh Frozen	Control	passed	-6.55	0.0106722	negative	42	male	Smoker	10	NA	benign	unkown	unkown	unkown
142	Fresh Frozen	Control	passed	-16.69	9.45822e-06	negative	39	male	unkown	unkown	NA	benign	negative	COPD	obstructive lung disease
143	Fresh Frozen	Control	passed	-11.9	0.000261663	negative	50	male	Non Smoker	NA	NA	benign	negative	unkown	unkown
144	Fresh Frozen	Control	passed	-13.91	6.4964e-05	negative	39	male	Former Smoker	15	NA	benign	negative	Stenosis	Stenosis
145	Fresh Frozen	Case	passed	-12.97	0.000124635	negative	43	male	unkown	unkown	IV	NSCLCadeno	negative	NSCLCadeno	Lung cancer
146	Fresh Frozen	Control	passed	-14.68	3.8096e-05	negative	53	male	unkown	unkown	NA	benign	negative	Stenosis	Stenosis
147	Saccomanno Fixed	Case	failed	NA	NA	NA	68	female	Smoker	54	IIIB	NSCLCadeno	unkown	NSCLCadeno	Lung cancer
148	Saccomanno Fixed	Case	failed	NA	NA	NA	68	male	Smoker	26.25	IIB	NSCLCadeno	unkown	NSCLCadeno	Lung cancer
149	Saccomanno Fixed	Case	passed	3.87	14.6213	positive	61	male	Smoker	52.5	IIB	NSCLCsquamous	unkown	NSCLCsquamous	Lung cancer
150	Saccomanno Fixed	Case	passed	1.68	3.20428	positive	63	female	Smoker	22.5	IB	NSCLCsquamous	unkown	NSCLCsquamous	Lung cancer
151	Saccomanno Fixed	Case	failed	NA	NA	NA	72	male	Smoker	37.5	IB	NSCLCsquamous	unkown	NSCLCsquamous	Lung cancer
152	Saccomanno Fixed	Case	passed	-16.59	1.01371e-05	negative	60	female	Smoker	28	IB	NSCLCadeno	unkown	NSCLCadeno	Lung cancer
153	Saccomanno Fixed	Case	passed	3.49	11.2356	positive	80	male	Non Smoker	NA	IIIB	NSCLCsquamous	unkown	NSCLCsquamous	Lung cancer
154	Saccomanno Fixed	Case	passed	-5.42	0.023357	negative	62	male	Smoker	18.5	IB	NSCLCadeno	unkown	NSCLCadeno	Lung cancer
155	Saccomanno Fixed	Case	passed	-6.78	0.00909948	negative	66	male	Smoker	40	IIIB	NSCLCsquamous	unkown	NSCLCsquamous	Lung cancer
156	Saccomanno Fixed	Case	passed	-3.14	0.11344	positive	65	male	Smoker	100	IIIB	NSCLCadeno	unkown	NSCLCadeno	Lung cancer
157	Saccomanno Fixed	Case	failed	NA	NA	NA	63	male	Smoker	48	IIIB	NSCLCadeno	unkown	NSCLCadeno	Lung cancer
158	Saccomanno Fixed	Case	passed	-10	0.000976562	negative	60	male	Smoker	64.5	IIIB	NSCLCsquamous	unkown	NSCLCsquamous	Lung cancer
159	Saccomanno Fixed	Case	failed	NA	NA	NA	84	female	Smoker	16	IIIB	NSCLCadeno	unkown	NSCLCadeno	Lung cancer
160	Saccomanno Fixed	Case	passed	1.8	3.4822	positive	72	female	Smoker	8.5	IIIB	NSCLCadeno	unkown	NSCLCadeno	Lung cancer
161	Saccomanno Fixed	Case	passed	-4.37	0.0483614	positive	72	female	Smoker	unkown	IA	NSCLCsquamous	unkown	NSCLCsquamous	Lung cancer
162	Saccomanno Fixed	Case	passed	-2.71	0.15283	positive	75	female	unkown	unkown	IIIB	NSCLCsquamous	unkown	NSCLCsquamous	Lung cancer
163	Saccomanno Fixed	Case	failed	NA	NA	NA	73	male	Smoker	105	IA	NSCLCadeno	unkown	NSCLCadeno	Lung cancer
164	Saccomanno Fixed	Case	passed	2.04	4.11246	positive	75	female	Smoker	32	IIIA	NSCLCadeno	unkown	NSCLCadeno	Lung cancer
165	Saccomanno Fixed	Case	passed	2.3	4.92458	positive	81	male	Smoker	54	IIIA	NSCLCsquamous	unkown	NSCLCsquamous	Lung cancer
166	Saccomanno Fixed	Case	passed	4.53	23.1029	positive	63	male	Smoker	35	IB	NSCLCsquamous	unkown	NSCLCsquamous	Lung cancer
167	Saccomanno Fixed	Case	passed	2.3	4.92458	positive	51	male	Smoker	27	IIB	NSCLCsquamous	unkown	NSCLCsquamous	Lung cancer
168	Saccomanno Fixed	Control	passed	-15.68	1.9048e-05	negative	57	female	Smoker	33	NA	benign	unkown	unkown	unkown
169	Saccomanno Fixed	Control	failed	NA	NA	NA	49	male	Smoker	19	NA	benign	unkown	unkown	unkown
170	Saccomanno Fixed	Case	passed	-19.93	1.00109e-06	negative	77	female	Smoker	30	IIA	NSCLCadeno	unkown	NSCLCadeno	Lung cancer
171	Saccomanno Fixed	Case	passed	-0.68	0.624165	positive	60	male	unkown	unkown	IIB	NSCLCsquamous	unkown	NSCLCsquamous	Lung cancer
172	Saccomanno Fixed	Case	passed	0.79	1.72907	positive	65	male	Smoker	46	IIIA	NSCLCsquamous	unkown	NSCLCsquamous	Lung cancer
173	Saccomanno Fixed	Control	passed	-6.6	0.0103087	negative	55	male	Smoker	57.5	NA	benign	unkown	Bronchiectasis	obstructive lung disease
174	Saccomanno Fixed	Control	passed	-4.56	0.0423939	negative	70	female	Former Smoker	1.05	NA	benign	unkown	unkown	unkown
175	Saccomanno Fixed	Control	passed	-9.84	0.0010911	negative	51	female	Former Smoker	55.5	NA	benign	unkown	Asthma	obstructive lung disease
176	Saccomanno Fixed	Case	passed	-9.1	0.00182233	negative	81	female	unkown	unkown	IA	NSCLCadeno	unkown	NSCLCadeno	Lung cancer
177	Saccomanno Fixed	Case	passed	4.22	18.6357	positive	63	male	Smoker	56	IB	NSCLCsquamous	unkown	NSCLCsquamous	Lung cancer
178	Saccomanno Fixed	Control	passed	-10.94	0.000509016	negative	84	female	unkown	unkown	NA	benign	unkown	unkown	unkown
179	Saccomanno Fixed	Control	failed	NA	NA	NA	65	female	Smoker	35	NA	benign	unkown	unkown	unkown
180	Saccomanno Fixed	Control	failed	NA	NA	NA	78	male	Non Smoker	NA	NA	benign	unkown	unkown	unkown
181	Saccomanno Fixed	Control	passed	-8.5	0.00276214	negative	75	female	Non Smoker	NA	NA	benign	unkown	Bronchiectasis	obstructive lung disease
182	Saccomanno Fixed	Case	passed	-2.04	0.243164	positive	73	male	Smoker	26	IIB	NSCLCsquamous	unkown	NSCLCsquamous	Lung cancer
183	Saccomanno Fixed	Control	passed	-10.36	0.000760903	negative	59	female	Smoker	66	NA	benign	unkown	unkown	unkown
184	Saccomanno Fixed	Case	failed	NA	NA	NA	56	female	Smoker	55	IA	NSCLCsquamous	unkown	NSCLCsquamous	Lung cancer
185	Saccomanno Fixed	Case	passed	-4.89	0.0337259	negative	59	female	Smoker	43.75	IIIA	NSCLCadeno	unkown	NSCLCadeno	Lung cancer
186	Saccomanno Fixed	Case	passed	-4.29	0.0511189	positive	60	male	Smoker	84	IIIB	NSCLCadeno	unkown	NSCLCadeno	Lung cancer
187	Saccomanno Fixed	Case	failed	NA	NA	NA	75	male	unkown	unkown	IB	NSCLCadeno	unkown	NSCLCadeno	Lung cancer
188	Saccomanno Fixed	Case	failed	NA	NA	NA	71	male	Smoker	35.25	IIB	NSCLCadeno	unkown	NSCLCadeno	Lung cancer
189	Saccomanno Fixed	Case	passed	-12.9	0.000130832	negative	74	female	Smoker	1.8	IIIA	NSCLCadeno	unkown	NSCLCadeno	Lung cancer
190	Saccomanno Fixed	Control	passed	-8.92	0.00206449	negative	68	male	unkown	unkown	NA	benign	unkown	unkown	unkown
191	Saccomanno Fixed	Control	passed	-12.49	0.000173834	negative	75	male	Former Smoker	3	NA	benign	unkown	Myelofibrosis	other
192	Saccomanno Fixed	Control	passed	-16.96	7.84389e-06	negative	68	female	unkown	unkown	NA	benign	unkown	unkown	unkown
193	Saccomanno Fixed	Case	passed	-15.55	2.08441e-05	negative	56	male	Smoker	67.5	IIB	NSCLCadeno	unkown	NSCLCadeno	Lung cancer
194	Saccomanno Fixed	Control	failed	NA	NA	NA	82	male	Former Smoker	47.5	NA	benign	unkown	Consolidation	other
195	Saccomanno Fixed	Control	failed	NA	NA	NA	68	male	Smoker	45	NA	benign	unkown	Thymic cyst	other
196	Saccomanno Fixed	Case	passed	-13.11	0.000113109	negative	76	male	Smoker	8.25	IIIB	NSCLCadeno	unkown	NSCLCadeno	Lung cancer
197	Saccomanno Fixed	Case	failed	NA	NA	NA	70	female	Smoker	25	IIIA	NSCLCadeno	unkown	NSCLCadeno	Lung cancer
198	Saccomanno Fixed	Control	passed	-8.93	0.00205023	negative	74	female	unkown	unkown	NA	benign	unkown	Asthma	obstructive lung disease
199	Saccomanno Fixed	Case	passed	-9.96	0.00100402	negative	72	female	Non Smoker	NA	IA	NSCLCadeno	unkown	NSCLCadeno	Lung cancer
200	Saccomanno Fixed	Case	passed	-0.34	0.790041	positive	74	male	unkown	unkown	IV	SCLC	unkown	SCLC	Lung cancer
201	Saccomanno Fixed	Control	passed	-15.69	1.89164e-05	negative	65	male	unkown	unkown	NA	benign	unkown	Pneumonia	Infectious disease
202	Saccomanno Fixed	Control	passed	-11.2	0.000425074	negative	58	male	Non Smoker	NA	NA	benign	unkown	unkown	unkown
203	Saccomanno Fixed	Control	passed	-8.02	0.00385247	negative	58	male	Former Smoker	20.25	NA	benign	unkown	unkown	unkown
204	Saccomanno Fixed	Case	passed	-6.3	0.0126914	negative	60	male	Smoker	45.25	IIA	NSCLCadeno	unkown	NSCLCadeno	Lung cancer
205	Saccomanno Fixed	Control	passed	-6.24	0.0132304	negative	77	female	Former Smoker	26.25	NA	benign	unkown	unkown	unkown
206	Saccomanno Fixed	Case	passed	-3.12	0.115023	positive	69	male	unkown	unkown	IV	SCLC	unkown	SCLC	Lung cancer
207	Saccomanno Fixed	Case	failed	NA	NA	NA	67	female	Smoker	51.25	IB	NSCLCsquamous	unkown	NSCLCsquamous	Lung cancer
208	Saccomanno Fixed	Case	passed	0.15	1.10957	positive	70	male	Smoker	39	IB	NSCLCsquamous	unkown	NSCLCsquamous	Lung cancer
209	Saccomanno Fixed	Case	failed	NA	NA	NA	58	female	Smoker	44	IIIA	NSCLCsquamous	unkown	NSCLCsquamous	Lung cancer
210	Saccomanno Fixed	Case	failed	NA	NA	NA	71	female	Smoker	52	IB	NSCLCsquamous	unkown	NSCLCsquamous	Lung cancer
211	Saccomanno Fixed	Case	passed	2.86	7.26015	positive	65	male	Smoker	43.5	IIB	NSCLCsquamous	unkown	NSCLCsquamous	Lung cancer
212	Saccomanno Fixed	Control	passed	-7.21	0.0067542	negative	45	male	unkown	unkown	NA	benign	unkown	Nodule	Abscess, Nodule, Lesion
213	Saccomanno Fixed	Case	failed	NA	NA	NA	57	male	Smoker	11.1	IIB	NSCLCsquamous	unkown	NSCLCsquamous	Lung cancer
214	Saccomanno Fixed	Control	passed	-12.54	0.000167913	negative	62	male	unkown	unkown	NA	benign	unkown	Bronchiectasis	obstructive lung disease
215	Saccomanno Fixed	Control	passed	-11.71	0.000298496	negative	79	male	Smoker	unknown	NA	benign	unkown	unkown	unkown
216	Saccomanno Fixed	Case	passed	-6.73	0.00942037	negative	78	male	Smoker	24.5	IIIA	NSCLCadeno	unkown	NSCLCadeno	Lung cancer
217	Saccomanno Fixed	Control	passed	-8.55	0.00266805	negative	70	male	Former Smoker	34.4	NA	benign	unkown	Pneumonia	Infectious disease
218	Saccomanno Fixed	Case	passed	1.56	2.94854	positive	72	male	Smoker	10	IIB	NSCLCsquamous	unkown	NSCLCsquamous	Lung cancer
219	Saccomanno Fixed	Case	failed	NA	NA	NA	75	female	Smoker	58	IIIB	NSCLCsquamous	unkown	NSCLCsquamous	Lung cancer
220	Saccomanno Fixed	Control	passed	-11.29	0.000399366	negative	65	male	Former Smoker	25.5	NA	benign	unkown	unkown	unkown
221	Saccomanno Fixed	Case	passed	1.29	2.44528	positive	82	male	Smoker	0.5	IB	NSCLCsquamous	unkown	NSCLCsquamous	Lung cancer
222	Saccomanno Fixed	Case	failed	NA	NA	NA	76	female	Smoker	36	IIB	NSCLCsquamous	unkown	NSCLCsquamous	Lung cancer
223	Saccomanno Fixed	Case	failed	NA	NA	NA	56	male	unkown	unkown	IV	SCLC	unkown	SCLC	Lung cancer
224	Saccomanno Fixed	Control	failed	NA	NA	NA	77	female	Former Smoker	48	NA	benign	unkown	unkown	unkown
225	Saccomanno Fixed	Case	passed	-7.07	0.00744248	negative	67	female	Smoker	26.5	IB	NSCLCadeno	unkown	NSCLCadeno	Lung cancer
226	Saccomanno Fixed	Control	passed	-7.21	0.0067542	negative	75	female	Smoker	28.25	NA	benign	unkown	Pneumonia	Infectious disease
227	Saccomanno Fixed	Case	passed	-8.87	0.00213729	negative	74	female	Smoker	49	IIIA	NSCLCsquamous	unkown	NSCLCsquamous	Lung cancer
228	Saccomanno Fixed	Case	passed	3.37	10.3388	positive	71	male	Smoker	63	IIB	NSCLCsquamous	unkown	NSCLCsquamous	Lung cancer
229	Saccomanno Fixed	Control	passed	-11.58	0.000326642	negative	69	male	unkown	unkown	NA	benign	unkown	Nodule	Abscess, Nodule, Lesion
230	Saccomanno Fixed	Control	passed	-7.39	0.00596195	negative	70	male	unkown	unkown	NA	benign	unkown	COPD	obstructive lung disease
231	Saccomanno Fixed	Control	passed	-9.07	0.00186062	negative	80	female	unkown	unkown	NA	benign	unkown	COPD	obstructive lung disease
232	Saccomanno Fixed	Control	passed	-9.82	0.00110633	negative	77	female	Smoker	35.25	NA	benign	unkown	COPD	obstructive lung disease
233	Saccomanno Fixed	Case	passed	-3.9	0.0669858	positive	66	male	Smoker	40.5	IA	NSCLCadeno	unkown	NSCLCadeno	Lung cancer
234	Saccomanno Fixed	Case	failed	NA	NA	NA	66	female	Smoker	34.25	IIB	NSCLCsquamous	unkown	NSCLCsquamous	Lung cancer
235	Saccomanno Fixed	Control	passed	-14.17	5.42507e-05	negative	61	male	Non Smoker	NA	NA	benign	unkown	unkown	unkown
236	Saccomanno Fixed	Control	passed	-12.25	0.000205297	negative	56	male	Smoker	41	NA	benign	unkown	unkown	unkown
237	Saccomanno Fixed	Control	passed	-5.77	0.0183255	negative	76	male	Former Smoker	46.25	NA	benign	unkown	Emphysema	obstructive lung disease
238	Saccomanno Fixed	Control	passed	-7.65	0.00497875	negative	63	female	Smoker	53.4	NA	benign	unkown	Atelectasis	other
239	Saccomanno Fixed	Control	failed	NA	NA	NA	63	male	unkown	unkown	NA	benign	unkown	Pneumonia	Infectious disease
240	Saccomanno Fixed	Control	passed	-8.31	0.00315094	negative	72	male	Non Smoker	NA	NA	benign	unkown	COPD	obstructive lung disease
241	Saccomanno Fixed	Control	passed	-13.73	7.35967e-05	negative	58	female	Non Smoker	NA	NA	benign	unkown	unkown	unkown
242	Saccomanno Fixed	Control	passed	-11.44	0.000359929	negative	63	female	Former Smoker	40.4	NA	benign	unkown	unkown	unkown
243	Saccomanno Fixed	Case	passed	0.39	1.31039	positive	68	male	Smoker	50	IB	NSCLCadeno	unkown	NSCLCadeno	Lung cancer
244	Saccomanno Fixed	Case	passed	-0.71	0.61132	positive	77	male	Smoker	60	IIIA	NSCLCsquamous	unkown	NSCLCsquamous	Lung cancer
245	Saccomanno Fixed	Case	passed	-8.8	0.00224355	negative	66	male	Smoker	49.5	IIIB	NSCLCadeno	unkown	NSCLCadeno	Lung cancer
246	Saccomanno Fixed	Control	passed	-17.52	5.32052e-06	negative	66	female	unkown	unkown	NA	benign	unkown	unkown	unkown
247	Saccomanno Fixed	Case	failed	NA	NA	NA	54	female	Smoker	40	IB	NSCLCsquamous	unkown	NSCLCsquamous	Lung cancer
248	Saccomanno Fixed	Control	passed	-13.81	6.96267e-05	negative	67	male	Former Smoker	85.5	NA	benign	unkown	Pneumonia	Infectious disease
249	Saccomanno Fixed	Control	passed	-12.72	0.000148217	negative	69	female	Smoker	17.7	NA	benign	unkown	Atelectasis	other
250	Saccomanno Fixed	Control	passed	-6.5	0.0110485	negative	63	male	Former Smoker	44	NA	benign	unkown	unkown	unkown
251	Saccomanno Fixed	Control	passed	-10.8	0.000560888	negative	69	male	Smoker	48	NA	benign	unkown	Tuberculosis	Infectious disease
252	Saccomanno Fixed	Control	failed	NA	NA	NA	54	female	Smoker	29.9	NA	benign	unkown	unkown	unkown
253	Saccomanno Fixed	Control	failed	NA	NA	NA	68	male	unkown	unkown	NA	benign	unkown	unkown	unkown
254	Saccomanno Fixed	Case	passed	1.26	2.39496	positive	79	female	Smoker	20	IIIA	NSCLCsquamous	unkown	NSCLCsquamous	Lung cancer
255	Saccomanno Fixed	Control	passed	-12.76	0.000144164	negative	58	male	unkown	unkown	NA	benign	unkown	unkown	unkown
256	Saccomanno Fixed	Case	passed	2.98	7.88986	positive	69	male	Smoker	55.2	IIIB	NSCLCsquamous	unkown	NSCLCsquamous	Lung cancer
257	Saccomanno Fixed	Case	passed	-10.39	0.000745244	negative	58	female	Smoker	38.25	IA	NSCLCadeno	unkown	NSCLCadeno	Lung cancer
258	Saccomanno Fixed	Control	passed	-11.23	0.000416326	negative	59	male	Smoker	86	NA	benign	unkown	unkown	unkown
259	Saccomanno Fixed	Control	passed	-6.85	0.00866851	negative	76	female	unkown	unkown	NA	benign	unkown	unkown	unkown
260	Saccomanno Fixed	Case	failed	NA	NA	NA	69	male	Smoker	46	IB	NSCLCadeno	unkown	NSCLCadeno	Lung cancer
261	Saccomanno Fixed	Case	passed	1.37	2.58471	positive	78	female	Smoker	60	IIB	NSCLCadeno	unkown	NSCLCadeno	Lung cancer
262	Saccomanno Fixed	Control	passed	-13.25	0.000102648	negative	50	female	Non Smoker	NA	NA	benign	unkown	Inflammation	obstructive lung disease
263	Saccomanno Fixed	Case	passed	5.26	38.3193	positive	62	male	Smoker	91.3	IIIA	NSCLCsquamous	unkown	NSCLCsquamous	Lung cancer
264	Saccomanno Fixed	Case	failed	NA	NA	NA	72	male	Smoker	25.3	IIIB	NSCLCadeno	unkown	NSCLCadeno	Lung cancer
265	Saccomanno Fixed	Case	passed	4.75	26.9087	positive	59	female	Smoker	66	IIIA	NSCLCsquamous	unkown	NSCLCsquamous	Lung cancer
266	Saccomanno Fixed	Case	passed	5.5	45.2548	positive	67	male	unkown	unkown	IIb	NSCLCsquamous	unkown	NSCLCsquamous	Lung cancer
267	Saccomanno Fixed	Case	passed	2.34	5.06303	positive	62	male	Smoker	75	IIIB	NSCLCadeno	unkown	NSCLCadeno	Lung cancer
268	Saccomanno Fixed	Case	failed	NA	NA	NA	60	male	Smoker	10	IIIB	NSCLCadeno	unkown	NSCLCadeno	Lung cancer
269	Saccomanno Fixed	Case	passed	-15.06	2.92744e-05	negative	59	female	Smoker	26.25	IB	NSCLCadeno	unkown	NSCLCadeno	Lung cancer
270	Saccomanno Fixed	Control	passed	-8.19	0.00342424	negative	68	male	Smoker	38.75	NA	benign	unkown	unkown	unkown
271	Saccomanno Fixed	Case	passed	-10.16	0.000874048	negative	38	male	Non Smoker	NA	IIB	NSCLCadeno	unkown	NSCLCadeno	Lung cancer
272	Saccomanno Fixed	Case	passed	2.2	4.59479	positive	64	male	unkown	unkown	IB	NSCLCsquamous	unkown	NSCLCsquamous	Lung cancer
273	Saccomanno Fixed	Control	failed	NA	NA	NA	52	male	Former Smoker	51	NA	benign	unkown	unkown	unkown
274	Saccomanno Fixed	Case	passed	4.67	25.4572	positive	68	male	Smoker	60	IA	NSCLCadeno	unkown	NSCLCadeno	Lung cancer
275	Saccomanno Fixed	Control	passed	-4.73	0.0376815	negative	69	female	unkown	unkown	NA	benign	unkown	Abscess	Abscess, Nodule, Lesion
276	Saccomanno Fixed	Case	failed	NA	NA	NA	67	male	Smoker	40.5	IIIB	NSCLCadeno	unkown	NSCLCadeno	Lung cancer
277	Saccomanno Fixed	Case	passed	-0.33	0.795536	positive	68	male	Non Smoker	NA	unknown	NSCLC NOS	unkown	NSCLC	Lung cancer
278	Saccomanno Fixed	Control	passed	-10.85	0.000541782	negative	74	female	Smoker	8.7	NA	benign	unkown	unkown	unkown
279	Saccomanno Fixed	Case	failed	NA	NA	NA	79	male	Smoker	45	IIIB	NSCLCadeno	unkown	NSCLCadeno	Lung cancer
280	Saccomanno Fixed	Control	passed	-11.63	0.000315516	negative	56	female	unkown	unkown	NA	benign	unkown	unkown	unkown
281	Saccomanno Fixed	Control	failed	NA	NA	NA	62	male	Smoker	75	NA	benign	unkown	unkown	unkown
282	Saccomanno Fixed	Case	passed	3.33	10.0561	positive	68	female	Smoker	66.25	IB	NSCLCsquamous	unkown	NSCLCsquamous	Lung cancer
283	Saccomanno Fixed	Case	passed	1.22	2.32947	positive	65	female	Smoker	30	IB	NSCLCsquamous	unkown	NSCLCsquamous	Lung cancer
284	Saccomanno Fixed	Case	passed	-9.91	0.00103942	negative	59	male	Smoker	47	IA	NSCLCadeno	unkown	NSCLCadeno	Lung cancer
285	Saccomanno Fixed	Control	passed	-3.52	0.0871715	positive	72	male	unkown	unkown	NA	benign	unkown	unkown	unkown
286	Saccomanno Fixed	Control	failed	NA	NA	NA	59	male	Non Smoker	NA	NA	benign	unkown	Thymoma	other
287	Saccomanno Fixed	Control	passed	-8.84	0.0021822	negative	63	male	Former Smoker	70	NA	benign	unkown	unkown	unkown
288	Saccomanno Fixed	Control	passed	-15.88	1.65823e-05	negative	67	female	unkown	unkown	NA	benign	unkown	Fibrosis	obstructive lung disease
289	Saccomanno Fixed	Case	passed	0.21	1.15669	positive	75	female	Smoker	27	IIB	NSCLCadeno	unkown	NSCLCadeno	Lung cancer
290	Saccomanno Fixed	Case	passed	2.55	5.85634	positive	71	male	Smoker	60	unknown	NSCLCsquamous	unkown	NSCLCsquamous	Lung cancer
291	Saccomanno Fixed	Control	failed	NA	NA	NA	83	female	unkown	unkown	NA	benign	unkown	Bronchocele	other
292	Saccomanno Fixed	Case	failed	NA	NA	NA	61	male	Smoker	30	IIIB	NSCLCsquamous	unkown	NSCLCsquamous	Lung cancer
293	Saccomanno Fixed	Case	passed	-6.56	0.0105985	negative	55	female	Smoker	41.25	IA	NSCLCadeno	unkown	NSCLCadeno	Lung cancer
294	Saccomanno Fixed	Case	failed	NA	NA	NA	76	male	Smoker	124	IB	NSCLCsquamous	unkown	NSCLCsquamous	Lung cancer
295	Saccomanno Fixed	Control	failed	NA	NA	NA	80	female	unkown	unkown	NA	benign	unkown	unkown	unkown
296	Saccomanno Fixed	Case	passed	0.26	1.19748	positive	75	female	Smoker	26.5	IIB	NSCLCadeno	unkown	NSCLCadeno	Lung cancer
297	Saccomanno Fixed	Case	passed	2.33	5.02805	positive	67	female	Smoker	42.05	IB	NSCLCsquamous	unkown	NSCLCsquamous	Lung cancer
298	Saccomanno Fixed	Control	failed	NA	NA	NA	58	female	unkown	unkown	NA	benign	unkown	Nodule	Abscess, Nodule, Lesion
299	Saccomanno Fixed	Control	passed	-12.53	0.000169081	negative	64	male	Former Smoker	29	NA	benign	unkown	Infection	Infectious disease
300	Saccomanno Fixed	Case	passed	0.26	1.19748	positive	84	male	Smoker	24.75	IIIB	NSCLCsquamous	unkown	NSCLCsquamous	Lung cancer
301	Saccomanno Fixed	Control	passed	-12.4	0.000185024	negative	63	female	unkown	unkown	NA	benign	unkown	Lesion	Abscess, Nodule, Lesion
302	Saccomanno Fixed	Case	passed	-5.9	0.0167465	negative	52	male	Smoker	51	IIIA	NSCLCsquamous	unkown	NSCLCsquamous	Lung cancer
303	Saccomanno Fixed	Case	passed	-1.03	0.48971	positive	71	male	Smoker	52	IB	NSCLCsquamous	unkown	NSCLCsquamous	Lung cancer
304	Saccomanno Fixed	Control	passed	-16.08	1.44357e-05	negative	56	female	Former Smoker	15	NA	benign	unkown	Nodule	Abscess, Nodule, Lesion
305	Saccomanno Fixed	Control	failed	NA	NA	NA	81	female	unkown	unkown	NA	benign	unkown	Tuberculosis	Infectious disease
306	Saccomanno Fixed	Case	passed	-9.99	0.000983355	negative	69	female	Smoker	54	IIA	NSCLCadeno	unkown	NSCLCadeno	Lung cancer
307	Saccomanno Fixed	Control	passed	-18.38	2.93136e-06	negative	69	female	Former Smoker	26.5	NA	benign	unkown	unkown	unkown
308	Saccomanno Fixed	Control	failed	NA	NA	NA	71	female	Smoker	57	NA	benign	unkown	unkown	unkown
309	Saccomanno Fixed	Control	passed	-5.3	0.0253829	negative	57	male	Non Smoker	NA	NA	benign	unkown	unkown	unkown
310	Saccomanno Fixed	Case	passed	0.35	1.27456	positive	83	female	Smoker	37.75	IIIA	NSCLCadeno	unkown	NSCLCadeno	Lung cancer
311	Saccomanno Fixed	Control	failed	NA	NA	NA	67	female	unkown	unkown	NA	benign	unkown	COPD	obstructive lung disease
312	Saccomanno Fixed	Case	failed	NA	NA	NA	59	female	Smoker	32.25	IIIb	NSCLCadeno	unkown	NSCLCadeno	Lung cancer
313	Saccomanno Fixed	Control	passed	-10.97	0.000498541	negative	57	female	Non Smoker	NA	NA	benign	unkown	unkown	unkown
314	Saccomanno Fixed	Control	passed	-6.19	0.013697	negative	65	female	unkown	unkown	NA	benign	unkown	unkown	unkown
315	Saccomanno Fixed	Case	failed	NA	NA	NA	60	male	Smoker	27.6	IIIB	NSCLCsquamous	unkown	NSCLCsquamous	Lung cancer
316	Saccomanno Fixed	Case	failed	NA	NA	NA	64	male	Non Smoker	NA	IA	NSCLCadeno	unkown	NSCLCadeno	Lung cancer
317	Saccomanno Fixed	Control	passed	-9.98	0.000990195	negative	58	male	Non Smoker	NA	NA	benign	unkown	Sarcoidosis	Sarcoidosis
318	Saccomanno Fixed	Case	failed	NA	NA	NA	50	female	Smoker	58.5	IB	NSCLCadeno	unkown	NSCLCadeno	Lung cancer
319	Saccomanno Fixed	Control	passed	-9.51	0.00137153	negative	70	male	unkown	unkown	NA	benign	unkown	Infection	Infectious disease
320	Saccomanno Fixed	Case	passed	1.77	3.41054	positive	60	male	Smoker	69.5	IIIA	NSCLCsquamous	unkown	NSCLCsquamous	Lung cancer
321	Saccomanno Fixed	Case	passed	2.04	4.11246	positive	52	male	unkown	unkown	IIIB	NSCLCadeno	unkown	NSCLCadeno	Lung cancer
322	Saccomanno Fixed	Case	passed	1.47	2.77022	positive	73	male	Smoker	40.5	IIIB	NSCLCsquamous	unkown	NSCLCsquamous	Lung cancer
323	Saccomanno Fixed	Control	passed	-8.37	0.00302259	negative	60	female	Non Smoker	NA	NA	benign	unkown	unkown	unkown
324	Saccomanno Fixed	Case	passed	-3.79	0.072293	positive	78	male	unkown	unkown	IIIB	NSCLCadeno	unkown	NSCLCadeno	Lung cancer
325	Saccomanno Fixed	Control	failed	NA	NA	NA	68	male	Non Smoker	NA	NA	benign	unkown	unkown	unkown
326	Saccomanno Fixed	Control	passed	-12.27	0.000202471	negative	73	female	unkown	unkown	NA	benign	unkown	unkown	unkown
327	Saccomanno Fixed	Case	passed	-9.89	0.00105393	negative	56	male	Smoker	27.25	IA	NSCLCsquamous	unkown	NSCLCsquamous	Lung cancer
328	Saccomanno Fixed	Case	passed	0.53	1.44393	positive	71	male	Smoker	37.5	IIB	NSCLCsquamous	unkown	NSCLCsquamous	Lung cancer
329	Saccomanno Fixed	Control	passed	-13.1	0.000113896	negative	71	female	Former Smoker	9.75	NA	benign	unkown	unkown	unkown
330	Saccomanno Fixed	Case	passed	-7.16	0.00699238	negative	77	female	Smoker	54	IIIB	NSCLCadeno	unkown	NSCLCadeno	Lung cancer
331	Saccomanno Fixed	Case	passed	-6.63	0.0100965	negative	51	female	Smoker	28.5	IA	NSCLCadeno	unkown	NSCLCadeno	Lung cancer
332	Saccomanno Fixed	Case	passed	-15.21	2.63836e-05	negative	64	male	Smoker	92	IA	NSCLCadeno	unkown	NSCLCadeno	Lung cancer
333	Saccomanno Fixed	Control	passed	-14.47	4.40652e-05	negative	71	female	Former Smoker	33.75	NA	benign	unkown	COPD	obstructive lung disease
334	Saccomanno Fixed	Case	passed	1.96	3.89062	positive	68	male	Smoker	120.5	IIIB	NSCLCsquamous	unkown	NSCLCsquamous	Lung cancer
335	Saccomanno Fixed	Control	failed	NA	NA	NA	76	male	unkown	unkown	NA	benign	unkown	Emphysema	obstructive lung disease
336	Saccomanno Fixed	Control	passed	-13.17	0.000108501	negative	71	male	Smoker	59	NA	benign	unkown	Nodule	Abscess, Nodule, Lesion
337	Saccomanno Fixed	Case	failed	NA	NA	NA	57	male	Smoker	90	IIIB	NSCLCsquamous	unkown	NSCLCsquamous	Lung cancer
338	Saccomanno Fixed	Case	failed	NA	NA	NA	77	female	Smoker	45	IIIB	NSCLCsquamous	unkown	NSCLCsquamous	Lung cancer
339	Saccomanno Fixed	Case	passed	2.87	7.31065	positive	75	female	unkown	unkown	IIIb	NSCLC NOS	unkown	NSCLC	Lung cancer
340	Saccomanno Fixed	Case	failed	NA	NA	NA	68	female	Smoker	3.5	IA	NSCLCsquamous	unkown	NSCLCsquamous	Lung cancer
341	Saccomanno Fixed	Case	failed	NA	NA	NA	64	female	Smoker	21	IB	NSCLCadeno	unkown	NSCLCadeno	Lung cancer
342	Saccomanno Fixed	Case	passed	-7.44	0.00575886	negative	81	female	Smoker	38.25	IB	NSCLCsquamous	unkown	NSCLCsquamous	Lung cancer
343	Saccomanno Fixed	Control	passed	-10.07	0.000930311	negative	63	male	unkown	unkown	NA	benign	unkown	unkown	unkown
344	Saccomanno Fixed	Case	passed	-8.65	0.00248938	negative	80	male	Smoker	50	IA	NSCLCadeno	unkown	NSCLCadeno	Lung cancer
345	Saccomanno Fixed	Case	passed	-7.35	0.00612956	negative	71	female	Smoker	26	IIB	NSCLCadeno	unkown	NSCLCadeno	Lung cancer
346	Saccomanno Fixed	Control	failed	NA	NA	NA	51	male	Smoker	16.2	NA	benign	unkown	Pleural effusion	other
347	Saccomanno Fixed	Control	passed	-7.09	0.00734002	negative	58	female	Former Smoker	1.5	NA	benign	unkown	unkown	unkown
348	Saccomanno Fixed	Case	failed	NA	NA	NA	56	female	Smoker	32.4	IIIA	NSCLCadeno	unkown	NSCLCadeno	Lung cancer
349	Saccomanno Fixed	Case	passed	-1.15	0.450625	positive	67	male	Smoker	26	IIIB	NSCLCsquamous	unkown	NSCLCsquamous	Lung cancer
350	Saccomanno Fixed	Case	passed	-6.38	0.0120068	negative	86	male	Smoker		IIB	NSCLCadeno	unkown	NSCLCadeno	Lung cancer
351	Saccomanno Fixed	Control	passed	-8.72	0.00237147	negative	65	male	Non Smoker	NA	NA	benign	unkown	unkown	unkown
352	Saccomanno Fixed	Case	passed	-2.75	0.148651	positive	72	male	Smoker	51	IA	NSCLCadeno	unkown	NSCLCadeno	Lung cancer
353	Saccomanno Fixed	Control	passed	-9.11	0.00180974	negative	65	male	unkown	unkown	NA	benign	unkown	unkown	unkown
354	Saccomanno Fixed	Case	passed	-1.28	0.411796	positive	65	male	Smoker	61	IIIB	NSCLCadeno	unkown	NSCLCadeno	Lung cancer
355	Saccomanno Fixed	Control	passed	-6.18	0.0137922	negative	85	male	unkown	unkown	NA	benign	unkown	Pleural effusion	other
356	Saccomanno Fixed	Control	passed	-9.33	0.00155378	negative	70	female	unkown	unkown	NA	benign	unkown	Bronchiectasis	obstructive lung disease
357	Saccomanno Fixed	Case	passed	-10.35	0.000766195	negative	63	female	Former Smoker	36.5	Ia	NSCLCadeno	unkown	NSCLCadeno	Lung cancer
358	Saccomanno Fixed	Case	failed	NA	NA	NA	66	male	Smoker	29	IB	NSCLCadeno	unkown	NSCLCadeno	Lung cancer
359	Saccomanno Fixed	Control	passed	-11.1	0.000455583	negative	63	female	unkown	unkown	NA	benign	unkown	unkown	unkown
360	Saccomanno Fixed	Control	passed	-16.29	1.24802e-05	negative	55	male	Smoker	42.5	NA	benign	unkown	unkown	unkown
361	Saccomanno Fixed	Case	passed	1.55	2.92817	positive	60	male	Smoker	67.5	IIB	NSCLCsquamous	unkown	NSCLCsquamous	Lung cancer
362	Saccomanno Fixed	Case	failed	NA	NA	NA	58	male	Smoker	5	IA	NSCLCsquamous	unkown	NSCLCsquamous	Lung cancer
363	Saccomanno Fixed	Case	failed	NA	NA	NA	67	male	Smoker	155.8	IB	NSCLCsquamous	unkown	NSCLCsquamous	Lung cancer
364	Saccomanno Fixed	Case	passed	3.2	9.18959	positive	76	female	Smoker	2.5	IIB	NSCLCsquamous	unkown	NSCLCsquamous	Lung cancer
365	Saccomanno Fixed	Control	passed	-5.33	0.0248605	negative	74	male	Former Smoker	2.75	NA	benign	unkown	unkown	unkown
366	Saccomanno Fixed	Case	passed	-3.24	0.105843	positive	71	female	Non Smoker	NA	II	NSCLCadeno	unkown	NSCLCadeno	Lung cancer
367	Saccomanno Fixed	Case	passed	-0.13	0.913831	positive	76	female	Non Smoker	NA	IIIB	NSCLCadeno	unkown	NSCLCadeno	Lung cancer
368	Saccomanno Fixed	Case	passed	-13.48	8.75217e-05	negative	66	female	Smoker	21	IIIB	NSCLCsquamous	unkown	NSCLCsquamous	Lung cancer
369	Saccomanno Fixed	Case	passed	-6.21	0.0135084	negative	59	female	Smoker	71.3	IB	NSCLCadeno	unkown	NSCLCadeno	Lung cancer
370	Saccomanno Fixed	Case	passed	-8.9	0.00209331	negative	64	female	Non Smoker	NA	IIIB	NSCLCadeno	unkown	NSCLCadeno	Lung cancer
371	Saccomanno Fixed	Control	failed	NA	NA	NA	52	male	unkown	unkown	NA	benign	unkown	Nodule	Abscess, Nodule, Lesion
372	Saccomanno Fixed	Case	passed	-3.84	0.0698304	positive	67	male	Non Smoker	NA	IA	NSCLCadeno	unkown	NSCLCadeno	Lung cancer
373	Saccomanno Fixed	Case	passed	0.97	1.95884	positive	60	male	Former Smoker	4.5	unknown	NSCLCadeno	unkown	NSCLCadeno	Lung cancer
374	Saccomanno Fixed	Case	passed	-0.65	0.63728	positive	74	male	Smoker	75	IB	NSCLCsquamous	unkown	NSCLCsquamous	Lung cancer
375	Saccomanno Fixed	Case	passed	-2.09	0.234881	positive	59	male	Smoker	41	IIB	NSCLCsquamous	unkown	NSCLCsquamous	Lung cancer
376	Saccomanno Fixed	Control	passed	-15.82	1.72864e-05	negative	66	female	Former Smoker	26.25	NA	benign	unkown	Pneumonia	Infectious disease
377	Saccomanno Fixed	Case	failed	NA	NA	NA	74	female	Smoker	60	IA	NSCLCadeno	unkown	NSCLCadeno	Lung cancer
378	Saccomanno Fixed	Case	passed	-6.79	0.00903663	negative	73	male	Smoker	58.25	IIB	NSCLCsquamous	unkown	NSCLCsquamous	Lung cancer
379	Saccomanno Fixed	Case	passed	3.66	12.6407	positive	68	male	Smoker	68.5	IIIA	NSCLCsquamous	unkown	NSCLCsquamous	Lung cancer
380	Saccomanno Fixed	Control	passed	-11.32	0.000391147	negative	82	female	Former Smoker	8	NA	benign	unkown	Consolidation	other
381	Saccomanno Fixed	Control	passed	-6.12	0.0143779	negative	72	female	Former Smoker	11	NA	benign	unkown	unkown	unkown
382	Saccomanno Fixed	Case	passed	-7.65	0.00497875	negative	54	female	Former Smoker	80	IB	NSCLCadeno	unkown	NSCLCadeno	Lung cancer
383	Saccomanno Fixed	Case	failed	NA	NA	NA	68	male	Smoker	46.75	IIIb	NSCLCsquamous	unkown	NSCLCsquamous	Lung cancer
384	Saccomanno Fixed	Control	failed	NA	NA	NA	59	female	Former Smoker	37.25	NA	benign	unkown	unkown	unkown
385	Saccomanno Fixed	Case	passed	3.27	9.64646	positive	74	male	Smoker	116	IIIB	NSCLCsquamous	unkown	NSCLCsquamous	Lung cancer
386	Saccomanno Fixed	Case	passed	0.62	1.53688	positive	67	male	Smoker	9	IIB	NSCLCsquamous	unkown	NSCLCsquamous	Lung cancer
387	Saccomanno Fixed	Case	passed	1.57	2.96905	positive	56	male	Smoker	40	IIIA	NSCLCadeno	unkown	NSCLCadeno	Lung cancer
388	Saccomanno Fixed	Case	passed	1.23	2.34567	positive	75	female	Smoker	27.5	IIIB	NSCLCadeno	unkown	NSCLCadeno	Lung cancer
389	Saccomanno Fixed	Case	passed	-13.3	9.91519e-05	negative	57	female	Smoker	22.1	IB	NSCLCadeno	unkown	NSCLCadeno	Lung cancer
390	Saccomanno Fixed	Control	passed	-17.65	4.86206e-06	negative	71	male	Non Smoker	NA	NA	benign	unkown	unkown	unkown
391	Saccomanno Fixed	Case	failed	NA	NA	NA	55	female	unkown	unkown	IIIa	NSCLC NOS	unkown	NSCLC	Lung cancer
392	Saccomanno Fixed	Control	passed	-14.71	3.7312e-05	negative	57	male	Smoker	141	NA	benign	unkown	COPD	obstructive lung disease
393	Saccomanno Fixed	Control	passed	-8.48	0.00280069	negative	72	male	Non Smoker	NA	NA	benign	unkown	unkown	unkown
394	Saccomanno Fixed	Case	passed	-1.72	0.303549	positive	70	male	Smoker	16.25	IB	NSCLCsquamous	unkown	NSCLCsquamous	Lung cancer
395	Saccomanno Fixed	Case	passed	-1.43	0.371131	positive	66	female	Smoker	74.5	IIIB	NSCLCsquamous	unkown	NSCLCsquamous	Lung cancer
396	Saccomanno Fixed	Case	failed	NA	NA	NA	79	male	unkown	unkown	IIIB	NSCLCadeno	unkown	NSCLCadeno	Lung cancer
397	Saccomanno Fixed	Control	passed	-21.54	3.27955e-07	negative	57	male	unkown	unkown	NA	benign	unkown	unkown	unkown
398	Saccomanno Fixed	Control	passed	-13.81	6.96267e-05	negative	57	male	Former Smoker	123	NA	benign	unkown	unkown	unkown
399	Saccomanno Fixed	Case	passed	3.21	9.25351	positive	60	female	Smoker	69.4	IA	NSCLCsquamous	unkown	NSCLCsquamous	Lung cancer
400	Saccomanno Fixed	Control	passed	-6.38	0.0120068	negative	73	male	Non Smoker	NA	NA	benign	unkown	unkown	unkown
401	Saccomanno Fixed	Control	passed	-15.86	1.68137e-05	negative	67	male	Smoker	87	NA	benign	unkown	unkown	unkown
402	Saccomanno Fixed	Control	passed	-12.09	0.000229376	negative	73	female	Former Smoker	34.5	NA	benign	unkown	COPD	obstructive lung disease
403	Saccomanno Fixed	Control	passed	-11.5	0.000345267	negative	68	male	Former Smoker	83.25	NA	benign	unkown	unkown	unkown
404	Saccomanno Fixed	Control	passed	-13.66	7.72557e-05	negative	59	male	unkown	unkown	NA	benign	unkown	Pneumonia	Infectious disease
405	Saccomanno Fixed	Case	passed	-2.71	0.15283	positive	83	male	Smoker	25	IB	NSCLC NOS	unkown	NSCLC	Lung cancer
406	Saccomanno Fixed	Case	passed	-7.17	0.00694408	negative	67	male	Smoker	49	IIIB	NSCLCsquamous	unkown	NSCLCsquamous	Lung cancer
407	Saccomanno Fixed	Case	failed	NA	NA	NA	66	female	Smoker	37.5	IIA	NSCLCadeno	unkown	NSCLCadeno	Lung cancer
408	Saccomanno Fixed	Control	passed	-5.94	0.0162885	negative	40	male	unkown	unkown	NA	benign	unkown	Sarcoidosis	Sarcoidosis
409	Saccomanno Fixed	Case	failed	NA	NA	NA	64	male	Smoker	49	IIB	NSCLCsquamous	unkown	NSCLCsquamous	Lung cancer
410	Saccomanno Fixed	Case	passed	-0.85	0.554785	positive	73	female	Smoker	60	IIIB	NSCLCsquamous	unkown	NSCLCsquamous	Lung cancer
411	Saccomanno Fixed	Case	passed	2.03	4.08405	positive	78	female	Smoker	59.8	IA	NSCLCsquamous	unkown	NSCLCsquamous	Lung cancer
412	Saccomanno Fixed	Control	failed	NA	NA	NA	75	female	unkown	unkown	NA	benign	unkown	COPD	obstructive lung disease
413	Saccomanno Fixed	Control	failed	NA	NA	NA	61	female	unkown	unkown	NA	benign	unkown	Atelectasis	other
414	Saccomanno Fixed	Control	passed	-8.71	0.00238797	negative	57	male	unkown	unkown	NA	benign	unkown	COPD	obstructive lung disease
415	Saccomanno Fixed	Control	passed	-7.16	0.00699238	negative	71	male	Smoker	106	NA	benign	unkown	Lesion	Abscess, Nodule, Lesion
416	Saccomanno Fixed	Case	failed	NA	NA	NA	72	female	unkown	unkown	Ib	NSCLC NOS	unkown	NSCLC	Lung cancer
417	Saccomanno Fixed	Control	passed	-7.42	0.00583925	negative	74	female	unkown	unkown	NA	benign	unkown	Nodule	Abscess, Nodule, Lesion
418	Saccomanno Fixed	Control	failed	NA	NA	NA	69	male	unkown	unkown	NA	benign	unkown	unkown	unkown
419	Saccomanno Fixed	Case	failed	NA	NA	NA	59	female	Smoker	5.5	IA	NSCLCadeno	unkown	NSCLCadeno	Lung cancer
420	Saccomanno Fixed	Control	passed	-18.16	3.41425e-06	negative	59	male	Former Smoker	49.5	NA	benign	unkown	unkown	unkown
421	Saccomanno Fixed	Case	failed	NA	NA	NA	78	male	Smoker	108	IB	NSCLCadeno	unkown	NSCLCadeno	Lung cancer
422	Saccomanno Fixed	Case	failed	NA	NA	NA	65	male	Smoker	35.25	IIIB	NSCLCsquamous	unkown	NSCLCsquamous	Lung cancer
423	Saccomanno Fixed	Case	passed	3.73	13.2691	positive	70	female	Smoker	55	IIIB	NSCLCsquamous	unkown	NSCLCsquamous	Lung cancer
424	Saccomanno Fixed	Control	passed	-8.27	0.00323953	negative	75	male	unkown	unkown	NA	benign	unkown	Pleural plaques	other
425	Saccomanno Fixed	Control	passed	-9.82	0.00110633	negative	65	male	Former Smoker	43.5	NA	benign	unkown	Bronchiectasis	obstructive lung disease
426	Saccomanno Fixed	Case	failed	NA	NA	NA	58	male	Non Smoker	NA	IB	NSCLCadeno	unkown	NSCLCadeno	Lung cancer
427	Saccomanno Fixed	Case	passed	3.48	11.1579	positive	70	male	Smoker	35	IIB	NSCLCadeno	unkown	NSCLCadeno	Lung cancer
428	Saccomanno Fixed	Case	passed	-3.42	0.0934281	positive	65	male	Smoker	49.5	IIB	NSCLCsquamous	unkown	NSCLCsquamous	Lung cancer
429	Saccomanno Fixed	Case	passed	3.64	12.4666	positive	75	male	unkown	unkown	IIIa	NSCLCsquamous	unkown	NSCLCsquamous	Lung cancer
430	Saccomanno Fixed	Case	passed	3.54	11.6318	positive	71	female	Smoker	41.75	IIIA	NSCLCadeno	unkown	NSCLCadeno	Lung cancer
431	Saccomanno Fixed	Case	failed	NA	NA	NA	69	male	Smoker	50	IA	NSCLCadeno	unkown	NSCLCadeno	Lung cancer
432	Saccomanno Fixed	Control	passed	-14.12	5.61638e-05	negative	69	male	unkown	unkown	NA	benign	unkown	unkown	unkown
433	Saccomanno Fixed	Case	passed	-10.17	0.00086801	negative	70	male	Smoker	54.5	IB	NSCLCadeno	unkown	NSCLCadeno	Lung cancer
434	Saccomanno Fixed	Case	passed	1.42	2.67586	positive	69	female	unkown	unkown	IA	NSCLCadeno	unkown	NSCLCadeno	Lung cancer
435	Saccomanno Fixed	Control	passed	-8.73	0.00235509	negative	66	female	Non Smoker	NA	NA	benign	unkown	unkown	unkown
436	Saccomanno Fixed	Control	passed	-9.31	0.00157547	negative	73	female	Non Smoker	NA	NA	benign	unkown	unkown	unkown
437	Saccomanno Fixed	Case	passed	-1.9	0.267943	positive	66	female	Smoker	18.2	IIB	NSCLCadeno	unkown	NSCLCadeno	Lung cancer
438	Saccomanno Fixed	Case	passed	-1.48	0.358489	positive	71	male	Smoker	75	IIB	NSCLCsquamous	unkown	NSCLCsquamous	Lung cancer
439	Saccomanno Fixed	Case	passed	-0.99	0.503478	positive	65	female	unkown	unkown	IIIA	NSCLCsquamous	unkown	NSCLCsquamous	Lung cancer
440	Saccomanno Fixed	Case	failed	NA	NA	NA	65	female	Smoker	5	IIB	NSCLCadeno	unkown	NSCLCadeno	Lung cancer
441	Saccomanno Fixed	Case	passed	4.26	19.1597	positive	75	male	Smoker	90	IIIA	NSCLCsquamous	unkown	NSCLCsquamous	Lung cancer
442	Saccomanno Fixed	Control	passed	-6.53	0.0108212	negative	73	female	unkown	unkown	NA	benign	unkown	unkown	unkown
443	Saccomanno Fixed	Control	passed	-9.53	0.00135265	negative	67	female	Non Smoker	NA	NA	benign	unkown	unkown	unkown
444	Saccomanno Fixed	Case	passed	-14.23	5.20407e-05	negative	62	female	Smoker	19.8	IIB	NSCLCadeno	unkown	NSCLCadeno	Lung cancer
445	Saccomanno Fixed	Case	passed	4.13	17.5087	positive	72	female	Smoker	47.6	IA	NSCLCadeno	unkown	NSCLCadeno	Lung cancer
446	Saccomanno Fixed	Case	passed	-13.77	7.15842e-05	negative	61	male	Smoker	80	IA	NSCLCadeno	unkown	NSCLCadeno	Lung cancer
447	Saccomanno Fixed	Case	failed	NA	NA	NA	71	male	unkown	unkown	IV	NSCLCsquamous	unkown	NSCLCsquamous	Lung cancer
448	Saccomanno Fixed	Control	passed	-8.06	0.00374713	negative	73	male	Former Smoker	24.5	NA	benign	unkown	unkown	unkown
449	Saccomanno Fixed	Control	failed	NA	NA	NA	60	female	unkown	unkown	NA	benign	unkown	COPD	obstructive lung disease
450	Saccomanno Fixed	Case	passed	-8.88	0.00212253	negative	77	male	Smoker	60	IIA	NSCLCadeno	unkown	NSCLCadeno	Lung cancer
451	Saccomanno Fixed	Case	passed	-1.77	0.293209	positive	57	female	Smoker	63.5	IIIB	NSCLCsquamous	unkown	NSCLCsquamous	Lung cancer
452	Saccomanno Fixed	Case	failed	NA	NA	NA	55	female	Smoker	51.5	IB	NSCLCadeno	unkown	NSCLCadeno	Lung cancer
453	Saccomanno Fixed	Control	passed	-7.52	0.00544822	negative	64	male	unkown	unkown	NA	benign	unkown	unkown	unkown
454	Saccomanno Fixed	Case	passed	-12.52	0.000170257	negative	76	male	Smoker	23.4	IIIB	NSCLCadeno	unkown	NSCLCadeno	Lung cancer
455	Saccomanno Fixed	Control	passed	-9.34	0.00154305	negative	80	male	unkown	unkown	NA	benign	unkown	unkown	unkown
456	Saccomanno Fixed	Control	passed	-9.34	0.00154305	negative	56	female	unkown	unkown	NA	benign	unkown	Pleural effusion	other
457	Saccomanno Fixed	Control	passed	-4.56	0.0423939	positive	67	female	Smoker	10.6	NA	benign	unkown	unkown	unkown
458	Saccomanno Fixed	Control	passed	-7.38	0.00600342	negative	79	male	unkown	unkown	NA	benign	unkown	Infection	Infectious disease
459	Saccomanno Fixed	Case	passed	-10.46	0.000709948	negative	69	female	Smoker	21.5	IB	NSCLCadeno	unkown	NSCLCadeno	Lung cancer
460	Saccomanno Fixed	Case	passed	-0.2	0.870551	positive	67	male	Smoker	64.75	IIB	NSCLCsquamous	unkown	NSCLCsquamous	Lung cancer
461	Saccomanno Fixed	Case	failed	NA	NA	NA	66	male	Smoker	40	IIIA	NSCLCadeno	unkown	NSCLCadeno	Lung cancer
462	Saccomanno Fixed	Case	failed	NA	NA	NA	59	male	Smoker	38	IB	NSCLCsquamous	unkown	NSCLCsquamous	Lung cancer
463	Saccomanno Fixed	Case	passed	-4.56	0.0423939	positive	58	male	Smoker	38.2	IA	NSCLCsquamous	unkown	NSCLCsquamous	Lung cancer
464	Saccomanno Fixed	Case	passed	-5.01	0.0310341	negative	54	male	Smoker	51	IIIA	NSCLCsquamous	unkown	NSCLCsquamous	Lung cancer
465	Saccomanno Fixed	Control	passed	-8.63	0.00252413	negative	80	male	Non Smoker	NA	NA	benign	unkown	Atelectasis	other
466	Saccomanno Fixed	Case	passed	-1.4	0.378929	positive	57	male	Smoker	40	IIIB	NSCLCsquamous	unkown	NSCLCsquamous	Lung cancer
467	Saccomanno Fixed	Control	passed	-12.29	0.000199683	negative	68	female	unkown	unkown	NA	benign	unkown	unkown	unkown
468	Saccomanno Fixed	Case	failed	NA	NA	NA	74	male	Smoker	70	IIA	NSCLCsquamous	unkown	NSCLCsquamous	Lung cancer
469	Saccomanno Fixed	Control	passed	-17.2	6.64177e-06	negative	58	female	Former Smoker	2.8	NA	benign	unkown	unkown	unkown
470	Saccomanno Fixed	Case	passed	-2.36	0.194791	positive	76	male	Smoker	58.25	IIB	NSCLCsquamous	unkown	NSCLCsquamous	Lung cancer
471	Saccomanno Fixed	Case	passed	-9.7	0.00120229	negative	57	female	Smoker	35	IA	NSCLCsquamous	unkown	NSCLCsquamous	Lung cancer
472	Saccomanno Fixed	Case	failed	NA	NA	NA	65	female	Smoker	47	IIIB	NSCLCadeno	unkown	NSCLCadeno	Lung cancer
473	Saccomanno Fixed	Case	passed	-2.69	0.154963	positive	49	male	Smoker	22	IIIA	NSCLCsquamous	unkown	NSCLCsquamous	Lung cancer
474	Saccomanno Fixed	Case	failed	NA	NA	NA	73	male	Smoker	60	IB	NSCLCsquamous	unkown	NSCLCsquamous	Lung cancer
475	Saccomanno Fixed	Control	failed	NA	NA	NA	68	male	unkown	unkown	NA	benign	unkown	unkown	unkown
476	Saccomanno Fixed	Case	failed	NA	NA	NA	79	female	Smoker	53.55	IB	NSCLCadeno	unkown	NSCLCadeno	Lung cancer
477	Saccomanno Fixed	Control	failed	NA	NA	NA	75	male	Non Smoker	NA	NA	benign	unkown	Pneumonia	Infectious disease
478	Saccomanno Fixed	Control	passed	-10.76	0.000576657	negative	69	female	unkown	unkown	NA	benign	unkown	unkown	unkown
479	Saccomanno Fixed	Case	failed	NA	NA	NA	55	male	Smoker	40	IB	NSCLCsquamous	unkown	NSCLCsquamous	Lung cancer
480	Saccomanno Fixed	Control	passed	-5.69	0.0193704	negative	75	female	Former Smoker	46	NA	benign	unkown	unkown	unkown
481	Saccomanno Fixed	Control	passed	-15.93	1.60174e-05	negative	57	male	Former Smoker	35	NA	benign	unkown	unkown	unkown
482	Saccomanno Fixed	Case	passed	0.98	1.97247	positive	67	female	Smoker	51	IB	NSCLCadeno	unkown	NSCLCadeno	Lung cancer
483	Saccomanno Fixed	Case	failed	NA	NA	NA	78	male	Former Smoker	13.5	unknown	NSCLCadeno	unkown	NSCLCadeno	Lung cancer
484	Saccomanno Fixed	Case	passed	-1.98	0.25349	positive	63	female	Non Smoker	NA	IIIB	NSCLCadeno	unkown	NSCLCadeno	Lung cancer
485	Saccomanno Fixed	Control	passed	-5.66	0.0197774	negative	77	female	unkown	unkown	NA	benign	unkown	unkown	unkown
486	Saccomanno Fixed	Case	passed	1.07	2.09943	positive	58	female	Smoker	82	IIIB	NSCLCsquamous	unkown	NSCLCsquamous	Lung cancer
487	Saccomanno Fixed	Case	passed	-0.91	0.532185	positive	67	male	Smoker	50.25	IIIB	NSCLCsquamous	unkown	NSCLCsquamous	Lung cancer
488	Saccomanno Fixed	Case	failed	NA	NA	NA	70	male	Smoker	47	IB	NSCLCsquamous	unkown	NSCLCsquamous	Lung cancer
489	Saccomanno Fixed	Control	failed	NA	NA	NA	76	male	Former Smoker	43.75	NA	benign	unkown	Emphysema	obstructive lung disease
490	Saccomanno Fixed	Case	passed	-4.95	0.032352	negative	76	female	Smoker	64	IB	NSCLCsquamous	unkown	NSCLCsquamous	Lung cancer
491	Saccomanno Fixed	Control	passed	-7.12	0.00718897	negative	71	male	Former Smoker	34	NA	benign	unkown	Nodule	Abscess, Nodule, Lesion
492	Saccomanno Fixed	Case	failed	NA	NA	NA	76	female	unkown	unkown	IIIA	NSCLCadeno	unkown	NSCLCadeno	Lung cancer
493	Saccomanno Fixed	Case	failed	NA	NA	NA	69	female	Smoker	40	IB	NSCLCsquamous	unkown	NSCLCsquamous	Lung cancer
494	Saccomanno Fixed	Case	passed	2.87	7.31065	positive	59	male	Smoker	33.75	IIB	NSCLCsquamous	unkown	NSCLCsquamous	Lung cancer
495	Saccomanno Fixed	Control	passed	-5.48	0.0224056	negative	69	female	Former Smoker	18.25	NA	benign	unkown	Pneumonia	Infectious disease
496	Saccomanno Fixed	Control	passed	-12.55	0.000166753	negative	74	male	unkown	unkown	NA	benign	unkown	unkown	unkown
497	Saccomanno Fixed	Case	passed	0.12	1.08673	positive	62	male	Smoker	17	IIIB	NSCLC NOS	unkown	NSCLC	Lung cancer
498	Saccomanno Fixed	Control	passed	-11.45	0.000357443	negative	73	male	Former Smoker	40	NA	benign	unkown	unkown	unkown
499	Saccomanno Fixed	Case	passed	3.13	8.75435	positive	58	male	Smoker	30.5	IIIA	NSCLC NOS	unkown	NSCLC	Lung cancer
500	Saccomanno Fixed	Case	passed	-10.19	0.00085606	negative	70	female	Smoker	20.85	IIIA	NSCLC NOS	unkown	NSCLC	Lung cancer
501	Saccomanno Fixed	Case	passed	3.83	14.2215	positive	74	male	Smoker	43.2	IIIA	NSCLC NOS	unkown	NSCLC	Lung cancer
502	Saccomanno Fixed	Case	passed	-4.68	0.0390103	negative	68	female	Smoker	48.75	IIIA	NSCLC NOS	unkown	NSCLC	Lung cancer
503	Saccomanno Fixed	Control	passed	-18.48	2.73505e-06	negative	64	male	unkown	unkown	NA	benign	unkown	unkown	unkown
504	Saccomanno Fixed	Case	passed	-0.14	0.907519	positive	59	female	Smoker	43	IIIB	NSCLC NOS	unkown	NSCLC	Lung cancer
505	Saccomanno Fixed	Control	passed	-0.93	0.524858	positive	75	male	Former Smoker	50	NA	benign	unkown	unkown	unkown
506	Saccomanno Fixed	Control	failed	NA	NA	NA	82	male	unkown	unkown	NA	benign	unkown	Tuberculosis	Infectious disease
507	Saccomanno Fixed	Control	passed	-7.8	0.0044871	negative	55	male	Smoker	44	NA	benign	unkown	unkown	unkown
508	Saccomanno Fixed	Case	passed	-2.11	0.231647	positive	73	male	Smoker	58.5	IB	NSCLC NOS	unkown	NSCLC	Lung cancer
509	Saccomanno Fixed	Control	passed	-8.74	0.00233883	negative	56	female	Non Smoker	NA	NA	benign	unkown	unkown	unkown
510	Saccomanno Fixed	Case	failed	NA	NA	NA	63	female	unkown	unkown	IIIA	NSCLC NOS	unkown	NSCLC	Lung cancer
511	Saccomanno Fixed	Case	passed	-0.1	0.933033	positive	71	male	Smoker	54	IIIB	NSCLC NOS	unkown	NSCLC	Lung cancer
512	Saccomanno Fixed	Case	passed	-0.19	0.876606	positive	75	female	unkown	unkown	IV	SCLC	unkown	SCLC	Lung cancer
513	Saccomanno Fixed	Case	passed	-0.03	0.97942	positive	72	male	unkown	unkown	IIIa	NSCLCsquamous	unkown	NSCLCsquamous	Lung cancer
514	Saccomanno Fixed	Control	failed	NA	NA	NA	60	male	Former Smoker	0.15	NA	benign	unkown	unkown	unkown
515	Saccomanno Fixed	Case	passed	2.89	7.4127	positive	71	male	Smoker	50	IIIA	NSCLC NOS	unkown	NSCLC	Lung cancer
516	Saccomanno Fixed	Case	passed	-0.94	0.521233	positive	73	male	Smoker	45	IIIA	NSCLC NOS	unkown	NSCLC	Lung cancer
517	Saccomanno Fixed	Case	passed	-6.65	0.0099575	negative	70	female	unkown	unkown	IIIA	NSCLC NOS	unkown	NSCLC	Lung cancer
518	Saccomanno Fixed	Case	passed	-14.46	4.43717e-05	negative	45	male	Smoker	75	IIB	NSCLC NOS	unkown	NSCLC	Lung cancer
519	Saccomanno Fixed	Control	failed	NA	NA	NA	61	female	Non Smoker	NA	NA	benign	unkown	unkown	unkown
520	Saccomanno Fixed	Control	passed	-10.1	0.000911165	negative	76	female	unkown	unkown	NA	benign	unkown	Granuloma	other
521	Saccomanno Fixed	Case	passed	1.01	2.01391	positive	77	female	Smoker	40	IIIB	NSCLC NOS	unkown	NSCLC	Lung cancer
522	Saccomanno Fixed	Control	passed	-4.21	0.0540336	positive	72	male	unkown	unkown	NA	benign	unkown	unkown	unkown
523	Saccomanno Fixed	Control	passed	-5.49	0.0222508	negative	70	male	Former Smoker	47.5	NA	benign	unkown	unkown	unkown
524	Saccomanno Fixed	Control	passed	-8.22	0.00335377	negative	81	male	Former Smoker	45	NA	benign	unkown	Fibrosis	obstructive lung disease
525	Saccomanno Fixed	Case	passed	-16.4	1.1564e-05	negative	55	male	Smoker	84	IIIA	NSCLC NOS	unkown	NSCLC	Lung cancer
526	Saccomanno Fixed	Case	failed	NA	NA	NA	76	female	Smoker	19.5	IIIB	NSCLC NOS	unkown	NSCLC	Lung cancer
527	Saccomanno Fixed	Case	passed	0.85	1.8025	positive	62	male	Smoker	46	IV	NSCLCsquamous	unkown	NSCLCsquamous	Lung cancer
528	Saccomanno Fixed	Case	passed	0.24	1.18099	positive	62	male	Smoker	171	IB	NSCLC NOS	unkown	NSCLC	Lung cancer
529	Saccomanno Fixed	Control	failed	NA	NA	NA	62	female	unkown	unkown	NA	benign	unkown	COPD	obstructive lung disease
530	Saccomanno Fixed	Case	failed	NA	NA	NA	81	male	Smoker	19.2	IIIB	NSCLC NOS	unkown	NSCLC	Lung cancer
531	Saccomanno Fixed	Case	passed	-1.23	0.426317	positive	56	female	Smoker	20	IIIB	SCLC	unkown	SCLC	Lung cancer
532	Saccomanno Fixed	Case	failed	NA	NA	NA	63	female	Smoker	19.5	IIIB	NSCLC NOS	unkown	NSCLC	Lung cancer
533	Saccomanno Fixed	Control	passed	-11.83	0.000274672	negative	75	male	Non Smoker	NA	NA	benign	unkown	unkown	unkown
534	Saccomanno Fixed	Case	passed	0.84	1.79005	positive	75	male	Smoker	13.75	IIB	SCLC	unkown	SCLC	Lung cancer
535	Fresh Frozen	Control	passed	-7.9	0.00418662	negative	48	unkown	Smoker	90	NA	benign	negative	unkown	unkown
536	Fresh Frozen	Case	passed	3.22	9.31787	positive	64	unkown	Non Smoker	NA	III	NSCLCadeno	negative	NSCLCadeno	Lung cancer
537	Fresh Frozen	Control	passed	-12.25	0.000205297	negative	73	unkown	Non Smoker	NA	NA	benign	negative	Fibrosis	obstructive lung disease
538	Fresh Frozen	Control	failed	NA	NA	NA	55	unkown	Smoker	70	NA	benign	negative	Bronchitis	obstructive lung disease
539	Fresh Frozen	Control	passed	-10.55	0.000667012	negative	63	unkown	Non Smoker	NA	NA	benign	unkown	Stenosis	Stenosis
540	Fresh Frozen	Control	passed	-9.05	0.00188659	negative	74	unkown	Non Smoker	NA	NA	benign	negative	Sarcoidosis	Sarcoidosis
541	Fresh Frozen	Case	failed	NA	NA	NA	70	unkown	Smoker	150	IV	NSCLCsquamous	unkown	NSCLCsquamous	Lung cancer
542	Fresh Frozen	Control	passed	-15.9	1.6354e-05	negative	42	unkown	Non Smoker	NA	NA	benign	negative	Sarcoidosis	Sarcoidosis
543	Fresh Frozen	Control	passed	-12.2	0.000212537	negative	46	unkown	Smoker	90	NA	benign	negative	Bronchitis	obstructive lung disease
544	Fresh Frozen	Case	passed	-2.49	0.178006	positive	70	unkown	Smoker	150	III	NSCLCadeno	negative	NSCLCadeno	Lung cancer
545	Fresh Frozen	Case	passed	0.87	1.82766	positive	66	unkown	Smoker	40	IV	NSCLCadeno	suspicious	NSCLCadeno	Lung cancer
546	Fresh Frozen	Case	passed	-4.49	0.0445016	positive	67	unkown	Former Smoker	40	IV	NSCLC NOS	suspicious	NSCLC	Lung cancer
547	Fresh Frozen	Case	passed	-6.74	0.0093553	negative	57	unkown	Smoker	40	IV	NSCLCadeno	negative	NSCLCadeno	Lung cancer
548	Fresh Frozen	Case	passed	4.82	28.2465	positive	63	unkown	Former Smoker	50	IV	NSCLCsquamous	suspicious	NSCLCsquamous	Lung cancer
549	Fresh Frozen	Case	passed	-10.27	0.000809882	negative	46	unkown	Smoker	70	III	NSCLCadeno	negative	NSCLCadeno	Lung cancer
550	Fresh Frozen	Case	passed	-2.92	0.132127	positive	69	unkown	Former Smoker	42	IV	SCLC	positive	SCLC	Lung cancer
551	Fresh Frozen	Case	passed	-7.56	0.00529924	negative	69	unkown	Non Smoker	NA	IV	NSCLC NOS	positive	NSCLC	Lung cancer
552	Fresh Frozen	Control	passed	-4.09	0.0587202	positive	68	unkown	Former Smoker	50	NA	benign	negative	unkown	unkown
553	Fresh Frozen	Control	passed	-8.75	0.00232267	negative	79	unkown	Non Smoker	NA	NA	benign	unkown	Injury	other
554	Fresh Frozen	Control	passed	-12	0.000244141	negative	44	unkown	Non Smoker	NA	NA	benign	negative	unkown	unkown
555	Fresh Frozen	Case	passed	2.73	6.63456	positive	67	unkown	Former Smoker	50	III	NSCLCsquamous	suspicious	NSCLCsquamous	Lung cancer
556	Fresh Frozen	Control	passed	-17.78	4.44311e-06	negative	37	unkown	Non Smoker	NA	NA	benign	negative	Sarcoidosis	Sarcoidosis
557	Fresh Frozen	Control	passed	-7.16	0.00699238	negative	60	unkown	Non Smoker	NA	NA	benign	negative	Lesion	Abscess, Nodule, Lesion
558	Fresh Frozen	Case	passed	2.71	6.54322	positive	65	unkown	Smoker	20	III	NSCLC NOS	negative	NSCLC	Lung cancer
559	Fresh Frozen	Control	passed	-10.71	0.000596992	negative	33	unkown	Smoker	20	NA	benign	negative	Bronchitis	obstructive lung disease
560	Fresh Frozen	Control	passed	-13.63	7.8879e-05	negative	62	unkown	Non Smoker	NA	NA	benign	negative	Pneumonia	Infectious disease
561	Fresh Frozen	Case	passed	-4.76	0.036906	negative	67	unkown	Former Smoker	60	III	NSCLCadeno	negative	NSCLCadeno	Lung cancer
562	Fresh Frozen	Control	passed	-9.76	0.00115331	negative	72	unkown	Non Smoker	NA	NA	benign	negative	unkown	unkown
563	Fresh Frozen	Case	passed	2.83	7.11074	positive	52	unkown	Smoker	75	IV	NSCLCsquamous	positive	NSCLCsquamous	Lung cancer
564	Fresh Frozen	Case	passed	-12.46	0.000177487	negative	57	unkown	Smoker	60	III	NSCLC NOS	negative	NSCLC	Lung cancer
565	Fresh Frozen	Case	passed	-0.88	0.543367	positive	68	unkown	Former Smoker	80	III	NSCLCadeno	suspicious	NSCLCadeno	Lung cancer
566	Fresh Frozen	Case	passed	-8.12	0.00359448	negative	56	unkown	Smoker	40	IV	NSCLCadeno	negative	NSCLCadeno	Lung cancer
567	Fresh Frozen	Case	passed	-8.68	0.00243815	negative	73	unkown	Non Smoker	NA	IV	NSCLCadeno	negative	NSCLCadeno	Lung cancer
568	Fresh Frozen	Control	passed	-6.97	0.00797666	negative	66	unkown	Non Smoker	NA	NA	benign	negative	Bronchitits	obstructive lung disease
569	Fresh Frozen	Control	passed	-19.59	1.26713e-06	negative	58	unkown	Smoker	20	NA	benign	negative	Stenosis	Stenosis
570	Fresh Frozen	Control	passed	-19.56	1.29376e-06	negative	54	unkown	Non Smoker	NA	NA	benign	negative	Scleroderma	Scleroderma
571	Fresh Frozen	Control	passed	-7.51	0.00548611	negative	39	unkown	Former Smoker	20	NA	benign	negative	Histiozytosis	Lesions, Nodules
572	Fresh Frozen	Control	passed	-18.67	2.39756e-06	negative	41	unkown	unkown	unkown	NA	benign	unkown	Stenosis	Stenosis
573	Fresh Frozen	Case	passed	5.37	41.3553	positive	60	unkown	Smoker	40	IV	SCLC	negative	SCLC	Lung cancer
574	Fresh Frozen	Case	passed	-12.06	0.000234195	negative	58	unkown	Smoker	40	IV	NSCLCadeno	suspicious	NSCLCadeno	Lung cancer
575	Fresh Frozen	Control	passed	-13.46	8.87434e-05	negative	59	unkown	Smoker	30	NA	benign	negative	unkown	unkown
576	Fresh Frozen	Case	passed	-2.27	0.20733	positive	69	unkown	Non Smoker	NA	IV	NSCLCadeno	negative	NSCLCadeno	Lung cancer
577	Fresh Frozen	Case	passed	0.75	1.68179	positive	60	unkown	Former Smoker	45	IV	NSCLCadeno	suspicious	NSCLCadeno	Lung cancer
578	Fresh Frozen	Control	passed	-6.91	0.00831539	negative	50	unkown	Former Smoker	30	NA	benign	negative	unkown	unkown
579	Fresh Frozen	Case	passed	-4.59	0.0415214	negative	68	unkown	Former Smoker	60	III	NSCLC NOS	negative	NSCLC	Lung cancer
580	Fresh Frozen	Control	passed	-6.85	0.00866851	negative	67	unkown	Smoker	10	NA	benign	negative	Fibrosis	obstructive lung disease
581	Fresh Frozen	Case	passed	1.25	2.37841	positive	68	unkown	Former Smoker	37	II	NSCLCsquamous	negative	NSCLCsquamous	Lung cancer
582	Fresh Frozen	Control	failed	NA	NA	NA	70	unkown	Non Smoker	NA	NA	benign	negative	Lesion	Abscess, Nodule, Lesion
583	Fresh Frozen	Case	passed	-1.26	0.417544	positive	55	unkown	Smoker	40	III	SCLC	unkown	SCLC	Lung cancer
584	Fresh Frozen	Control	passed	-11.83	0.000274672	negative	52	unkown	Non Smoker	NA	NA	benign	negative	Lipoma	other
585	Fresh Frozen	Control	passed	-5.09	0.0293601	negative	73	unkown	Former Smoker	60	NA	benign	negative	unkown	unkown
586	Fresh Frozen	Case	passed	-6.31	0.0126038	negative	54	unkown	Non Smoker	NA	III	NSCLCsquamous	negative	NSCLCsquamous	Lung cancer
587	Fresh Frozen	Control	passed	-12.68	0.000152384	negative	70	unkown	Former Smoker	10	NA	benign	negative	Stenosis	Stenosis
588	Fresh Frozen	Control	passed	-8.92	0.00206449	negative	67	unkown	Former Smoker	15	NA	benign	negative	Lesion	Abscess, Nodule, Lesion
589	Fresh Frozen	Case	passed	-1.86	0.275476	positive	67	unkown	Smoker	50	IV	NSCLCadeno	unkown	NSCLCadeno	Lung cancer
590	Fresh Frozen	Case	passed	3.86	14.5203	positive	73	unkown	Non Smoker	NA	IV	NSCLCadeno	suspicious	NSCLCadeno	Lung cancer
591	Fresh Frozen	Control	passed	-5.7	0.0192366	negative	72	unkown	Former Smoker	29	NA	benign	negative	Pneumonia	Infectious disease
592	Fresh Frozen	Control	passed	-18.27	3.1636e-06	negative	41	unkown	Non Smoker	NA	NA	benign	unkown	Stenosis	Stenosis
593	Fresh Frozen	Case	passed	-4.65	0.03983	negative	66	unkown	Non Smoker	NA	IV	NSCLCadeno	suspicious	NSCLCadeno	Lung cancer
594	Fresh Frozen	Case	passed	-3.16	0.111878	positive	69	unkown	Smoker	150	II	NSCLC NOS	negative	NSCLC	Lung cancer
595	Fresh Frozen	Case	passed	-7.25	0.0065695	negative	90	unkown	Former Smoker	20	IV	NSCLCsquamous	negative	NSCLCsquamous	Lung cancer
596	Fresh Frozen	Control	passed	-10.11	0.000904871	negative	79	unkown	Non Smoker	NA	NA	benign	negative	unkown	unkown
597	Fresh Frozen	Control	passed	-2.08	0.236514	positive	49	unkown	Smoker	20	NA	benign	negative	Bronchiectasis	obstructive lung disease
598	Fresh Frozen	Case	passed	3.19	9.12611	positive	43	unkown	Former Smoker	unkown	III	NSCLCadeno	negative	NSCLCadeno	Lung cancer
599	Fresh Frozen	Control	passed	-11.29	0.000399366	negative	67	unkown	Non Smoker	NA	NA	benign	negative	Lesion	Abscess, Nodule, Lesion
600	Fresh Frozen	Case	passed	-3.44	0.0921418	positive	69	unkown	Smoker	50	IV	NSCLCadeno	negative	NSCLCadeno	Lung cancer
601	Fresh Frozen	Control	passed	-6.81	0.00891222	negative	61	unkown	Non Smoker	NA	NA	benign	negative	Sarcoidosis	Sarcoidosis
602	Fresh Frozen	Case	passed	-8.19	0.00342424	negative	81	unkown	Smoker	60	III	NSCLCadeno	negative	NSCLCadeno	Lung cancer
603	Fresh Frozen	Control	passed	-13.57	8.22286e-05	negative	44	unkown	Smoker	72	NA	benign	negative	Bronchitis	obstructive lung disease
604	Fresh Frozen	Control	failed	NA	NA	NA	67	unkown	Non Smoker	NA	NA	benign	negative	Sarcoidosis	Sarcoidosis
605	Fresh Frozen	Case	passed	-4.3	0.0507658	positive	54	unkown	Smoker	20	IV	NSCLCadeno	negative	NSCLCadeno	Lung cancer
606	Fresh Frozen	Case	passed	-10.12	0.000898621	negative	63	unkown	Former Smoker	25	IV	NSCLCadeno	negative	NSCLCadeno	Lung cancer
607	Fresh Frozen	Control	passed	-4.95	0.032352	negative	65	unkown	Former Smoker	75	NA	benign	negative	unkown	unkown
608	Fresh Frozen	Control	passed	-7.25	0.0065695	negative	60	unkown	Smoker	unkown	NA	benign	unkown	Stenosis	Stenosis
609	Fresh Frozen	Case	passed	-6.47	0.0112807	negative	66	unkown	Smoker	52	IV	unknown	unkown	Lung Cancer	Lung cancer
610	Fresh Frozen	Case	passed	-1.41	0.376312	positive	0	unkown	Smoker	60	IV	NSCLC NOS	negative	NSCLC	Lung cancer
611	Fresh Frozen	Control	passed	-11.66	0.000309023	negative	70	unkown	Former Smoker	32	NA	benign	negative	unkown	unkown
612	Fresh Frozen	Case	failed	NA	NA	NA	65	unkown	Smoker	70	IV	NSCLCsquamous	negative	NSCLCsquamous	Lung cancer
613	Fresh Frozen	Case	passed	3.11	8.63383	positive	77	unkown	Smoker	120	III	NSCLC NOS	negative	NSCLC	Lung cancer
614	Fresh Frozen	Control	passed	-13.15	0.000110016	negative	42	unkown	Smoker	20	NA	benign	negative	Polychondritis	other
615	Fresh Frozen	Case	passed	1.52	2.86791	positive	62	unkown	Former Smoker	40	III	NSCLCsquamous	negative	NSCLCsquamous	Lung cancer
616	Fresh Frozen	Control	passed	-15.96	1.56878e-05	negative	23	unkown	Smoker	20	NA	benign	negative	Sarcoidosis	Sarcoidosis
617	Fresh Frozen	Case	passed	1.57	2.96905	positive	76	unkown	Non Smoker	NA	III	NSCLCadeno	negative	NSCLCadeno	Lung cancer
618	Fresh Frozen	Control	passed	-12.83	0.000137336	negative	41	unkown	Non Smoker	NA	NA	benign	unkown	Stenosis	Stenosis
619	Fresh Frozen	Control	passed	-10.82	0.000553166	negative	47	unkown	Former Smoker	unkown	NA	benign	negative	Pneumonia	Infectious disease
620	Fresh Frozen	Control	passed	-14.82	3.45729e-05	negative	59	unkown	Non Smoker	NA	NA	benign	negative	Fibrosis	obstructive lung disease
621	Fresh Frozen	Case	passed	-3.22	0.107321	positive	67	unkown	Smoker	20	III	NSCLCsquamous	negative	NSCLCsquamous	Lung cancer
622	Fresh Frozen	Case	passed	-7.99	0.00393342	negative	70	unkown	Former Smoker	20	IV	NSCLCadeno	suspicious	NSCLCadeno	Lung cancer
623	Fresh Frozen	Case	failed	NA	NA	NA	67	unkown	Smoker	15	III	NSCLCadeno	negative	NSCLCadeno	Lung cancer
624	Fresh Frozen	Control	passed	-11.18	0.000431007	negative	70	unkown	Non Smoker	NA	NA	benign	negative	Stenosis	Stenosis
625	Fresh Frozen	Case	passed	2.59	6.02099	positive	87	unkown	Smoker	20	IV	NSCLC NOS	negative	NSCLC	Lung cancer
626	Fresh Frozen	Control	passed	-16.53	1.05675e-05	negative	49	unkown	Smoker	15	NA	benign	negative	Emphysema	obstructive lung disease
627	Fresh Frozen	Case	passed	1.55	2.92817	positive	50	unkown	Smoker	80	III	other	suspicious	Lung Cancer	Lung cancer
628	Fresh Frozen	Control	passed	-17.27	6.32721e-06	negative	78	unkown	Non Smoker	NA	NA	benign	negative	unkown	unkown
629	Fresh Frozen	Case	passed	0.53	1.44393	positive	67	unkown	Smoker	50	I	NSCLCadeno	negative	NSCLCadeno	Lung cancer
630	Fresh Frozen	Case	passed	0.73	1.65864	positive	87	unkown	Smoker	30	III	NSCLC NOS	negative	NSCLC	Lung cancer
631	Fresh Frozen	Control	passed	-19.18	1.68362e-06	negative	81	unkown	Non Smoker	NA	NA	benign	negative	Atelectasis	other
632	Fresh Frozen	Control	passed	-15.85	1.69307e-05	negative	63	unkown	Former Smoker	30	NA	benign	negative	Lesion	Abscess, Nodule, Lesion
633	Fresh Frozen	Case	passed	-1.84	0.279322	positive	77	unkown	Former Smoker	30	II	NSCLC NOS	negative	NSCLC	Lung cancer
634	Fresh Frozen	Case	passed	-0.89	0.539614	positive	65	unkown	Smoker	2	IV	NSCLC NOS	negative	NSCLC	Lung cancer
